# Supplementary material for: The RelA/SpoT Homolog (RSH) Superfamily: Distribution and Functional Evolution of ppGpp Synthetases and Hydrolases across the Tree of Life
Source: PLoS One. 2011 Aug 9;6(8):e23479. doi: 10.1371/journal.pone.0023479 (PMC3153485; doi:10.1371/journal.pone.0023479)
Supplement: Table S1 — Excel file showing all RSHs, the organisms that encode them, their ID numbers and database source. (XLSX) [file pone.0023479.s005.xlsx]

## Sheet: Sheet1
Domain	Group	Organism	RSH	Source	ID
Bacteria	Acidobacteria	Acidobacterium_capsulatum_ATCC_51196	Rel	NCBI	gi|225874445|ref|YP_002755904.1|
Bacteria	Acidobacteria	Candidatus_Koribacter_versatilis_Ellin345	divRel	NCBI	gi|94967412|ref|YP_589460.1|
Bacteria	Acidobacteria	Candidatus_Koribacter_versatilis_Ellin345	Mesh1-L	NCBI	gi|94969366|ref|YP_591414.1|
Bacteria	Acidobacteria	Candidatus_Koribacter_versatilis_Ellin345	paSpo	NCBI	gi|94968106|ref|YP_590154.1|
Bacteria	Acidobacteria	Candidatus_Koribacter_versatilis_Ellin345	Rel	NCBI	gi|94967206|ref|YP_589254.1|
Bacteria	Acidobacteria	Solibacter_usitatus_Ellin6076	Rel	NCBI	gi|116620408|ref|YP_822564.1|
Bacteria	Actinobacteria	Acidimicrobium_ferrooxidans_DSM_10331	Rel	NCBI	gi|256371735|ref|YP_003109559.1|
Bacteria	Actinobacteria	Acidothermus_cellulolyticus_11B	Rel	NCBI	gi|117928545|ref|YP_873096.1|
Bacteria	Actinobacteria	Actinosynnema_mirum_DSM_43827	pbcSpo	NCBI	gi|256375357|ref|YP_003099017.1|
Bacteria	Actinobacteria	Actinosynnema_mirum_DSM_43827	Rel	NCBI	gi|256375833|ref|YP_003099493.1|
Bacteria	Actinobacteria	Actinosynnema_mirum_DSM_43827	RelQ	NCBI	gi|256376394|ref|YP_003100054.1|
Bacteria	Actinobacteria	Arthrobacter_aurescens_TC1	actRel	NCBI	gi|119961861|ref|YP_945889.1|
Bacteria	Actinobacteria	Arthrobacter_aurescens_TC1	Rel	NCBI	gi|119961938|ref|YP_948033.1|
Bacteria	Actinobacteria	Arthrobacter_chlorophenolicus_A6	actRel	NCBI	gi|220910963|ref|YP_002486272.1|
Bacteria	Actinobacteria	Arthrobacter_chlorophenolicus_A6	Rel	NCBI	gi|220912781|ref|YP_002488090.1|
Bacteria	Actinobacteria	Arthrobacter_FB24	actRel	NCBI	gi|116668673|ref|YP_829606.1|
Bacteria	Actinobacteria	Arthrobacter_FB24	pbcSpo	NCBI	gi|116672526|ref|YP_833459.1|
Bacteria	Actinobacteria	Arthrobacter_FB24	Rel	NCBI	gi|116670844|ref|YP_831777.1|
Bacteria	Actinobacteria	Atopobium_parvulum_DSM_20469	Rel	NCBI	gi|257784325|ref|YP_003179542.1|
Bacteria	Actinobacteria	Beutenbergia_cavernae_DSM_12333	Rel	NCBI	gi|229820490|ref|YP_002882016.1|
Bacteria	Actinobacteria	Beutenbergia_cavernae_DSM_12333	RelQ	NCBI	gi|229822630|ref|YP_002884156.1|
Bacteria	Actinobacteria	Bifidobacterium_adolescentis_ATCC_15703	Rel	NCBI	gi|119026020|ref|YP_909865.1|
Bacteria	Actinobacteria	Bifidobacterium_adolescentis_ATCC_15703	RelQ	NCBI	gi|119026051|ref|YP_909896.1|
Bacteria	Actinobacteria	Bifidobacterium_animalis_lactis_AD011	Rel	NCBI	gi|219683441|ref|YP_002469824.1|
Bacteria	Actinobacteria	Bifidobacterium_animalis_lactis_AD011	RelQ	NCBI	gi|219683411|ref|YP_002469794.1|
Bacteria	Actinobacteria	Bifidobacterium_animalis_lactis_Bl_04	Rel	NCBI	gi|241191115|ref|YP_002968509.1|
Bacteria	Actinobacteria	Bifidobacterium_animalis_lactis_Bl_04	RelQ	NCBI	gi|241191146|ref|YP_002968540.1|
Bacteria	Actinobacteria	Bifidobacterium_animalis_lactis_DSM_10140	Rel	NCBI	gi|241196521|ref|YP_002970076.1|
Bacteria	Actinobacteria	Bifidobacterium_animalis_lactis_DSM_10140	RelQ	NCBI	gi|241196552|ref|YP_002970107.1|
Bacteria	Actinobacteria	Bifidobacterium_longum	Rel	NCBI	gi|23465997|ref|NP_696600.1|
Bacteria	Actinobacteria	Bifidobacterium_longum	RelQ	NCBI	gi|23465967|ref|NP_696570.1|
Bacteria	Actinobacteria	Bifidobacterium_longum_DJO10A	Rel	NCBI	gi|189439171|ref|YP_001954252.1|
Bacteria	Actinobacteria	Bifidobacterium_longum_DJO10A	RelQ	NCBI	gi|189439138|ref|YP_001954219.1|
Bacteria	Actinobacteria	Bifidobacterium_longum_infantis_ATCC_15697	Rel	NCBI	gi|213691862|ref|YP_002322448.1|
Bacteria	Actinobacteria	Bifidobacterium_longum_infantis_ATCC_15697	RelQ	NCBI	gi|213691831|ref|YP_002322417.1|
Bacteria	Actinobacteria	Brachybacterium_faecium_DSM_4810	actRel	NCBI	gi|257067483|ref|YP_003153738.1|
Bacteria	Actinobacteria	Brachybacterium_faecium_DSM_4810	Rel	NCBI	gi|257068567|ref|YP_003154822.1|
Bacteria	Actinobacteria	Brachybacterium_faecium_DSM_4810	RelQ	NCBI	gi|257069119|ref|YP_003155374.1|
Bacteria	Actinobacteria	Catenulispora_acidiphila_DSM_44928	Rel	NCBI	gi|256391554|ref|YP_003113118.1|
Bacteria	Actinobacteria	Catenulispora_acidiphila_DSM_44928	Rel	NCBI	gi|256389899|ref|YP_003111463.1|
Bacteria	Actinobacteria	Clavibacter_michiganensis_NCPPB_382	divRel	NCBI	gi|148271313|ref|YP_001220874.1|
Bacteria	Actinobacteria	Clavibacter_michiganensis_NCPPB_382	Rel	NCBI	gi|148272990|ref|YP_001222551.1|
Bacteria	Actinobacteria	Clavibacter_michiganensis_sepedonicus	divRel	NCBI	gi|189016793|ref|YP_001711832.1|
Bacteria	Actinobacteria	Clavibacter_michiganensis_sepedonicus	pbcSpo	NCBI	gi|189016792|ref|YP_001711831.1|
Bacteria	Actinobacteria	Clavibacter_michiganensis_sepedonicus	Rel	NCBI	gi|170781154|ref|YP_001709486.1|
Bacteria	Actinobacteria	Corynebacterium_aurimucosum_ATCC_700975	actRel	NCBI	gi|227833458|ref|YP_002835165.1|
Bacteria	Actinobacteria	Corynebacterium_aurimucosum_ATCC_700975	divRel	NCBI	gi|227832425|ref|YP_002834132.1|
Bacteria	Actinobacteria	Corynebacterium_aurimucosum_ATCC_700975	Rel	NCBI	gi|227833235|ref|YP_002834942.1|
Bacteria	Actinobacteria	Corynebacterium_diphtheriae	actRel	NCBI	gi|38234150|ref|NP_939917.1|
Bacteria	Actinobacteria	Corynebacterium_diphtheriae	Mesh1-L	NCBI	gi|38233715|ref|NP_939482.1|
Bacteria	Actinobacteria	Corynebacterium_diphtheriae	Rel	NCBI	gi|38233953|ref|NP_939720.1|
Bacteria	Actinobacteria	Corynebacterium_efficiens_YS-314	actRel	NCBI	gi|25028575|ref|NP_738629.1|
Bacteria	Actinobacteria	Corynebacterium_efficiens_YS-314	Mesh1-L	NCBI	gi|25027980|ref|NP_738034.1|
Bacteria	Actinobacteria	Corynebacterium_efficiens_YS-314	Rel	NCBI	gi|25028323|ref|NP_738377.1|
Bacteria	Actinobacteria	Corynebacterium_glutamicum_ATCC_13032_Bielefeld	actRel	NCBI	gi|62390954|ref|YP_226356.1|
Bacteria	Actinobacteria	Corynebacterium_glutamicum_ATCC_13032_Bielefeld	Mesh1-L	NCBI	gi|62390196|ref|YP_225598.1|
Bacteria	Actinobacteria	Corynebacterium_glutamicum_ATCC_13032_Bielefeld	Rel	NCBI	gi|62390535|ref|YP_225937.1|
Bacteria	Actinobacteria	Corynebacterium_glutamicum_ATCC_13032_Bielefeld	RelQ	NCBI	gi|62390065|ref|YP_225467.1|
Bacteria	Actinobacteria	Corynebacterium_glutamicum_ATCC_13032_Kitasato	actRel	NCBI	gi|19553317|ref|NP_601319.1|
Bacteria	Actinobacteria	Corynebacterium_glutamicum_ATCC_13032_Kitasato	Mesh1-L	NCBI	gi|23308839|ref|NP_600534.2|
Bacteria	Actinobacteria	Corynebacterium_glutamicum_ATCC_13032_Kitasato	Rel	NCBI	gi|19552864|ref|NP_600866.1|
Bacteria	Actinobacteria	Corynebacterium_glutamicum_ATCC_13032_Kitasato	RelQ	NCBI	gi|19552401|ref|NP_600403.1|
Bacteria	Actinobacteria	Corynebacterium_glutamicum_R	actRel	NCBI	gi|145296081|ref|YP_001138902.1|
Bacteria	Actinobacteria	Corynebacterium_glutamicum_R	Mesh1-L	NCBI	gi|145295454|ref|YP_001138275.1|
Bacteria	Actinobacteria	Corynebacterium_glutamicum_R	Rel	NCBI	gi|145295774|ref|YP_001138595.1|
Bacteria	Actinobacteria	Corynebacterium_glutamicum_R	RelQ	NCBI	gi|145295317|ref|YP_001138138.1|
Bacteria	Actinobacteria	Corynebacterium_jeikeium_K411	actRel	NCBI	gi|68535852|ref|YP_250557.1|
Bacteria	Actinobacteria	Corynebacterium_jeikeium_K411	Mesh1-L	NCBI	gi|68536346|ref|YP_251051.1|
Bacteria	Actinobacteria	Corynebacterium_jeikeium_K411	Rel	NCBI	gi|68536125|ref|YP_250830.1|
Bacteria	Actinobacteria	Corynebacterium_kroppenstedtii_DSM_44385	actRel	NCBI	gi|237785370|ref|YP_002906075.1|
Bacteria	Actinobacteria	Corynebacterium_kroppenstedtii_DSM_44385	Rel	NCBI	gi|237785614|ref|YP_002906319.1|
Bacteria	Actinobacteria	Corynebacterium_urealyticum_DSM_7109	actRel	NCBI	gi|172040862|ref|YP_001800576.1|
Bacteria	Actinobacteria	Corynebacterium_urealyticum_DSM_7109	Rel	NCBI	gi|172040623|ref|YP_001800337.1|
Bacteria	Actinobacteria	Cryptobacterium_curtum_DSM_15641	Mesh1-L	NCBI	gi|256827780|ref|YP_003151739.1|
Bacteria	Actinobacteria	Cryptobacterium_curtum_DSM_15641	Rel	NCBI	gi|256826847|ref|YP_003150806.1|
Bacteria	Actinobacteria	Eggerthella_lenta_DSM_2243	Rel	NCBI	gi|257792451|ref|YP_003183057.1|
Bacteria	Actinobacteria	Eggerthella_lenta_DSM_2243	RelQ	NCBI	gi|257789995|ref|YP_003180601.1|
Bacteria	Actinobacteria	Frankia_alni_ACN14a	pbcSpo	NCBI	gi|111225269|ref|YP_716063.1|
Bacteria	Actinobacteria	Frankia_alni_ACN14a	Rel	NCBI	gi|111221581|ref|YP_712375.1|
Bacteria	Actinobacteria	Frankia_alni_ACN14a	RshA	NCBI	gi|111221582|ref|YP_712376.1|
Bacteria	Actinobacteria	Frankia_CcI3	pbcSpo	NCBI	gi|86742377|ref|YP_482777.1|
Bacteria	Actinobacteria	Frankia_CcI3	Rel	NCBI	gi|86740082|ref|YP_480482.1|
Bacteria	Actinobacteria	Frankia_CcI3	RshA	NCBI	gi|86740083|ref|YP_480483.1|
Bacteria	Actinobacteria	Frankia_EAN1pec	pbcSpo	NCBI	gi|158312889|ref|YP_001505397.1|
Bacteria	Actinobacteria	Frankia_EAN1pec	Rel	NCBI	gi|158316895|ref|YP_001509403.1|
Bacteria	Actinobacteria	Frankia_EAN1pec	RshA	NCBI	gi|158316894|ref|YP_001509402.1|
Bacteria	Actinobacteria	Gordonia_bronchialis_DSM_43247	Rel	NCBI	gi|262202238|ref|YP_003273446.1|
Bacteria	Actinobacteria	Jonesia_denitrificans_DSM_20603	Rel	NCBI	gi|256832595|ref|YP_003161322.1|
Bacteria	Actinobacteria	Jonesia_denitrificans_DSM_20603	RelQ	NCBI	gi|256831603|ref|YP_003160330.1|
Bacteria	Actinobacteria	Kineococcus_radiotolerans_SRS30216	Rel	NCBI	gi|152966992|ref|YP_001362776.1|
Bacteria	Actinobacteria	Kocuria_rhizophila_DC2201	pbcSpo	NCBI	gi|184200106|ref|YP_001854313.1|
Bacteria	Actinobacteria	Kocuria_rhizophila_DC2201	Rel	NCBI	gi|184201006|ref|YP_001855213.1|
Bacteria	Actinobacteria	Kytococcus_sedentarius_DSM_20547	Rel	NCBI	gi|256825353|ref|YP_003149313.1|
Bacteria	Actinobacteria	Kytococcus_sedentarius_DSM_20547	RelQ	NCBI	gi|256825255|ref|YP_003149215.1|
Bacteria	Actinobacteria	Leifsonia_xyli_xyli_CTCB0	Rel	NCBI	gi|50954753|ref|YP_062041.1|
Bacteria	Actinobacteria	Leifsonia_xyli_xyli_CTCB0	RelQ	NCBI	gi|50955835|ref|YP_063123.1|
Bacteria	Actinobacteria	Micrococcus_luteus_NCTC_2665	Rel	NCBI	gi|239917785|ref|YP_002957343.1|
Bacteria	Actinobacteria	Micrococcus_luteus_NCTC_2665	RelQ	NCBI	gi|239918684|ref|YP_002958242.1|
Bacteria	Actinobacteria	Mycobacterium_abscessus_ATCC_19977T	Rel	NCBI	gi|169629960|ref|YP_001703609.1|
Bacteria	Actinobacteria	Mycobacterium_avium_104	Rel	NCBI	gi|118467123|ref|YP_882646.1|
Bacteria	Actinobacteria	Mycobacterium_avium_paratuberculosis	Rel	NCBI	gi|41407145|ref|NP_959981.1|
Bacteria	Actinobacteria	Mycobacterium_bovis	divRel	NCBI	gi|31792562|ref|NP_855055.1|
Bacteria	Actinobacteria	Mycobacterium_bovis	Rel	NCBI	gi|31793767|ref|NP_856260.1|
Bacteria	Actinobacteria	Mycobacterium_bovis_BCG_Pasteur_1173P2	divRel	NCBI	gi|121637297|ref|YP_977520.1|
Bacteria	Actinobacteria	Mycobacterium_bovis_BCG_Pasteur_1173P2	Rel	NCBI	gi|121638468|ref|YP_978692.1|
Bacteria	Actinobacteria	Mycobacterium_bovis_BCG_Tokyo_172	divRel	NCBI	gi|224989771|ref|YP_002644458.1|
Bacteria	Actinobacteria	Mycobacterium_bovis_BCG_Tokyo_172	Rel	NCBI	gi|224990962|ref|YP_002645649.1|
Bacteria	Actinobacteria	Mycobacterium_gilvum_PYR-GCK	actRel	NCBI	gi|145222204|ref|YP_001132882.1|
Bacteria	Actinobacteria	Mycobacterium_gilvum_PYR-GCK	Rel	NCBI	gi|145224394|ref|YP_001135072.1|
Bacteria	Actinobacteria	Mycobacterium_JLS	Mesh1-L	NCBI	gi|126433517|ref|YP_001069208.1|
Bacteria	Actinobacteria	Mycobacterium_JLS	Rel	NCBI	gi|126434905|ref|YP_001070596.1|
Bacteria	Actinobacteria	Mycobacterium_KMS	Mesh1-L	NCBI	gi|119866971|ref|YP_936923.1|
Bacteria	Actinobacteria	Mycobacterium_KMS	Rel	NCBI	gi|119868363|ref|YP_938315.1|
Bacteria	Actinobacteria	Mycobacterium_leprae	Rel	NCBI	gi|15827167|ref|NP_301430.1|
Bacteria	Actinobacteria	Mycobacterium_leprae_Br4923	Rel	NCBI	gi|221229645|ref|YP_002503061.1|
Bacteria	Actinobacteria	Mycobacterium_marinum_M	pbcSpo	NCBI	gi|183983364|ref|YP_001851655.1|
Bacteria	Actinobacteria	Mycobacterium_marinum_M	Rel	NCBI	gi|183982138|ref|YP_001850429.1|
Bacteria	Actinobacteria	Mycobacterium_MCS	Mesh1-L	NCBI	gi|108797877|ref|YP_638074.1|
Bacteria	Actinobacteria	Mycobacterium_MCS	Rel	NCBI	gi|108799247|ref|YP_639444.1|
Bacteria	Actinobacteria	Mycobacterium_smegmatis_MC2_155	actRel	NCBI	gi|118471774|ref|YP_890075.1|
Bacteria	Actinobacteria	Mycobacterium_smegmatis_MC2_155	Rel	NCBI	gi|118471771|ref|YP_887284.1|
Bacteria	Actinobacteria	Mycobacterium_tuberculosis_CDC1551	divRel	NCBI	gi|15840824|ref|NP_335861.1|
Bacteria	Actinobacteria	Mycobacterium_tuberculosis_CDC1551	Rel	NCBI	gi|15842122|ref|NP_337159.1|
Bacteria	Actinobacteria	Mycobacterium_tuberculosis_F11	divRel	NCBI	gi|148822588|ref|YP_001287342.1|
Bacteria	Actinobacteria	Mycobacterium_tuberculosis_F11	Rel	NCBI	gi|148823778|ref|YP_001288532.1|
Bacteria	Actinobacteria	Mycobacterium_tuberculosis_H37Ra	divRel	NCBI	gi|148661156|ref|YP_001282679.1|
Bacteria	Actinobacteria	Mycobacterium_tuberculosis_H37Ra	Rel	NCBI	gi|148662422|ref|YP_001283945.1|
Bacteria	Actinobacteria	Mycobacterium_tuberculosis_H37Rv	divRel	NCBI	gi|15608506|ref|NP_215882.1|
Bacteria	Actinobacteria	Mycobacterium_tuberculosis_H37Rv	Rel	NCBI	gi|15609720|ref|NP_217099.1|
Bacteria	Actinobacteria	Mycobacterium_tuberculosis_KZN_1435	divRel	NCBI	gi|253799584|ref|YP_003032585.1|
Bacteria	Actinobacteria	Mycobacterium_tuberculosis_KZN_1435	Rel	NCBI	gi|253798336|ref|YP_003031337.1|
Bacteria	Actinobacteria	Mycobacterium_ulcerans_Agy99	pbcSpo	NCBI	gi|118616972|ref|YP_905304.1|
Bacteria	Actinobacteria	Mycobacterium_ulcerans_Agy99	Rel	NCBI	gi|118617353|ref|YP_905685.1|
Bacteria	Actinobacteria	Mycobacterium_vanbaalenii_PYR-1	actRel	NCBI	gi|120406094|ref|YP_955923.1|
Bacteria	Actinobacteria	Mycobacterium_vanbaalenii_PYR-1	Mesh1-L	NCBI	gi|120402223|ref|YP_952052.1|
Bacteria	Actinobacteria	Mycobacterium_vanbaalenii_PYR-1	Rel	NCBI	gi|120403572|ref|YP_953401.1|
Bacteria	Actinobacteria	Nakamurella_multipartita_DSM_44233	Rel	NCBI	gi|258653541|ref|YP_003202697.1|
Bacteria	Actinobacteria	Nocardia_farcinica_IFM10152	Rel	NCBI	gi|54025654|ref|YP_119896.1|
Bacteria	Actinobacteria	Nocardia_farcinica_IFM10152	RelQ	NCBI	gi|54023222|ref|YP_117464.1|
Bacteria	Actinobacteria	Nocardioides_JS614	actRel	NCBI	gi|119718837|ref|YP_925802.1|
Bacteria	Actinobacteria	Nocardioides_JS614	Rel	NCBI	gi|119716619|ref|YP_923584.1|
Bacteria	Actinobacteria	Nocardioides_JS614	RelQ	NCBI	gi|119714541|ref|YP_921506.1|
Bacteria	Actinobacteria	Nocardioides_JS614	RelQ	NCBI	gi|119716419|ref|YP_923384.1|
Bacteria	Actinobacteria	Propionibacterium_acnes_KPA171202	Rel	NCBI	gi|50842646|ref|YP_055873.1|
Bacteria	Actinobacteria	Renibacterium_salmoninarum_ATCC_33209	actRel	NCBI	gi|163838868|ref|YP_001623273.1|
Bacteria	Actinobacteria	Renibacterium_salmoninarum_ATCC_33209	Rel	NCBI	gi|163840737|ref|YP_001625142.1|
Bacteria	Actinobacteria	Rhodococcus_erythropolis_PR4	Mesh1-L	NCBI	gi|226307563|ref|YP_002767523.1|
Bacteria	Actinobacteria	Rhodococcus_erythropolis_PR4	Rel	NCBI	gi|226306418|ref|YP_002766378.1|
Bacteria	Actinobacteria	Rhodococcus_erythropolis_PR4	RelQ	NCBI	gi|226305317|ref|YP_002765275.1|
Bacteria	Actinobacteria	Rhodococcus_jostii_RHA1	Rel	NCBI	gi|111023852|ref|YP_706824.1|
Bacteria	Actinobacteria	Rhodococcus_jostii_RHA1	RelQ	NCBI	gi|111025072|ref|YP_707492.1|
Bacteria	Actinobacteria	Rhodococcus_opacus_B4	Rel	NCBI	gi|226366288|ref|YP_002784071.1|
Bacteria	Actinobacteria	Rhodococcus_opacus_B4	RelQ	NCBI	gi|226359505|ref|YP_002777282.1|
Bacteria	Actinobacteria	Rubrobacter_xylanophilus_DSM_9941	Rel	NCBI	gi|108804177|ref|YP_644114.1|
Bacteria	Actinobacteria	Saccharomonospora_viridis_DSM_43017	Rel	NCBI	gi|257055543|ref|YP_003133375.1|
Bacteria	Actinobacteria	Saccharopolyspora_erythraea_NRRL_2338	pbcSpo	NCBI	gi|134097195|ref|YP_001102856.1|
Bacteria	Actinobacteria	Saccharopolyspora_erythraea_NRRL_2338	Rel	NCBI	gi|134098602|ref|YP_001104263.1|
Bacteria	Actinobacteria	Salinispora_arenicola_CNS-205	Rel	NCBI	gi|159037429|ref|YP_001536682.1|
Bacteria	Actinobacteria	Salinispora_arenicola_CNS-205	RshA	NCBI	gi|159039059|ref|YP_001538312.1|
Bacteria	Actinobacteria	Salinispora_tropica_CNB-440	Rel	NCBI	gi|145594359|ref|YP_001158656.1|
Bacteria	Actinobacteria	Salinispora_tropica_CNB-440	RshA	NCBI	gi|145595802|ref|YP_001160099.1|
Bacteria	Actinobacteria	Slackia_heliotrinireducens_DSM_20476	pbcSpo	NCBI	gi|257063335|ref|YP_003143007.1|
Bacteria	Actinobacteria	Slackia_heliotrinireducens_DSM_20476	Rel	NCBI	gi|257064877|ref|YP_003144549.1|
Bacteria	Actinobacteria	Slackia_heliotrinireducens_DSM_20476	RelQ	NCBI	gi|257065080|ref|YP_003144752.1|
Bacteria	Actinobacteria	Streptomyces_avermitilis	pbcSpo	NCBI	gi|29831981|ref|NP_826615.1|
Bacteria	Actinobacteria	Streptomyces_avermitilis	Rel	NCBI	gi|29833382|ref|NP_828016.1|
Bacteria	Actinobacteria	Streptomyces_avermitilis	RshA	NCBI	gi|29829014|ref|NP_823648.1|
Bacteria	Actinobacteria	Streptomyces_coelicolor	capRel	NCBI	gi|21225239|ref|NP_631018.1|
Bacteria	Actinobacteria	Streptomyces_coelicolor	pbcSpo	NCBI	gi|21221080|ref|NP_626859.1|
Bacteria	Actinobacteria	Streptomyces_coelicolor	Rel	NCBI	gi|21220013|ref|NP_625792.1|
Bacteria	Actinobacteria	Streptomyces_coelicolor	RshA	NCBI	gi|21224139|ref|NP_629918.1|
Bacteria	Actinobacteria	Streptomyces_griseus_NBRC_13350	pbcSpo	NCBI	gi|182438712|ref|YP_001826431.1|
Bacteria	Actinobacteria	Streptomyces_griseus_NBRC_13350	Rel	NCBI	gi|182439815|ref|YP_001827534.1|
Bacteria	Actinobacteria	Streptomyces_griseus_NBRC_13350	RshA	NCBI	gi|182435519|ref|YP_001823238.1|
Bacteria	Actinobacteria	Thermobifida_fusca_YX	Rel	NCBI	gi|72162489|ref|YP_290146.1|
Bacteria	Actinobacteria	Tropheryma_whipplei_TW08_27	Rel	NCBI	gi|28572645|ref|NP_789425.1|
Bacteria	Actinobacteria	Tropheryma_whipplei_Twist	Rel	NCBI	gi|28493242|ref|NP_787403.1|
Bacteria	Aquificae	Aquifex_aeolicus	Rel	NCBI	gi|15606196|ref|NP_213573.1|
Bacteria	Aquificae	Hydrogenobaculum_Y04AAS1	Rel	NCBI	gi|195953734|ref|YP_002122024.1|
Bacteria	Aquificae	Persephonella_marina_EX_H1	Rel	NCBI	gi|225850169|ref|YP_002730403.1|
Bacteria	Aquificae	Sulfurihydrogenibium_azorense_Az_Fu1	Rel	NCBI	gi|225848480|ref|YP_002728643.1|
Bacteria	Aquificae	Sulfurihydrogenibium_YO3AOP1	Rel	NCBI	gi|188996556|ref|YP_001930807.1|
Bacteria	Bacteroidetes	Bacteroides_fragilis_NCTC_9434	Rel	NCBI	gi|60680251|ref|YP_210395.1|
Bacteria	Bacteroidetes	Bacteroides_fragilis_NCTC_9434	RshB	NCBI	gi|60681702|ref|YP_211846.1|
Bacteria	Bacteroidetes	Bacteroides_fragilis_YCH46	Rel	NCBI	gi|53712057|ref|YP_098049.1|
Bacteria	Bacteroidetes	Bacteroides_fragilis_YCH46	RshB	NCBI	gi|53713455|ref|YP_099447.1|
Bacteria	Bacteroidetes	Bacteroides_thetaiotaomicron_VPI-5482	Rel	NCBI	gi|29349406|ref|NP_812909.1|
Bacteria	Bacteroidetes	Bacteroides_thetaiotaomicron_VPI-5482	RshB	NCBI	gi|29346110|ref|NP_809613.1|
Bacteria	Bacteroidetes	Bacteroides_vulgatus_ATCC_8482	Rel	NCBI	gi|150004463|ref|YP_001299207.1|
Bacteria	Bacteroidetes	Bacteroides_vulgatus_ATCC_8482	RshB	NCBI	gi|150005289|ref|YP_001300033.1|
Bacteria	Bacteroidetes	Candidatus_Amoebophilus_asiaticus_5a2	Rel	NCBI	gi|189502527|ref|YP_001958244.1|
Bacteria	Bacteroidetes	Candidatus_Amoebophilus_asiaticus_5a2	rickSpo	NCBI	gi|189502099|ref|YP_001957816.1|
Bacteria	Bacteroidetes	Candidatus_Amoebophilus_asiaticus_5a2	rickSpo	NCBI	gi|189502312|ref|YP_001958029.1|
Bacteria	Bacteroidetes	Candidatus_Amoebophilus_asiaticus_5a2	rickSpo	NCBI	gi|189501976|ref|YP_001957693.1|
Bacteria	Bacteroidetes	Candidatus_Amoebophilus_asiaticus_5a2	rickSpo	NCBI	gi|189501507|ref|YP_001957224.1|
Bacteria	Bacteroidetes	Candidatus_Amoebophilus_asiaticus_5a2	rickSpo	NCBI	gi|189501872|ref|YP_001957589.1|
Bacteria	Bacteroidetes	Candidatus_Amoebophilus_asiaticus_5a2	rickSpo	NCBI	gi|189501791|ref|YP_001957508.1|
Bacteria	Bacteroidetes	Candidatus_Amoebophilus_asiaticus_5a2	rickSpo	NCBI	gi|189502400|ref|YP_001958117.1|
Bacteria	Bacteroidetes	Candidatus_Amoebophilus_asiaticus_5a2	rickSpo	NCBI	gi|189501664|ref|YP_001957381.1|
Bacteria	Bacteroidetes	Candidatus_Amoebophilus_asiaticus_5a2	rickSpo	NCBI	gi|189501674|ref|YP_001957391.1|
Bacteria	Bacteroidetes	Candidatus_Amoebophilus_asiaticus_5a2	rickSpo	NCBI	gi|189502745|ref|YP_001958462.1|
Bacteria	Bacteroidetes	Candidatus_Amoebophilus_asiaticus_5a2	rickSpo	NCBI	gi|189502304|ref|YP_001958021.1|
Bacteria	Bacteroidetes	Candidatus_Amoebophilus_asiaticus_5a2	rickSpo	NCBI	gi|189502222|ref|YP_001957939.1|
Bacteria	Bacteroidetes	Candidatus_Amoebophilus_asiaticus_5a2	rickSpo	NCBI	gi|189502373|ref|YP_001958090.1|
Bacteria	Bacteroidetes	Candidatus_Amoebophilus_asiaticus_5a2	rickSpo	NCBI	gi|189501691|ref|YP_001957408.1|
Bacteria	Bacteroidetes	Candidatus_Azobacteroides_pseudotrichonymphae_genomovar__CFP2	Rel	NCBI	gi|212550770|ref|YP_002309087.1|
Bacteria	Bacteroidetes	Capnocytophaga_ochracea_DSM_7271	Rel	NCBI	gi|256818855|ref|YP_003140134.1|
Bacteria	Bacteroidetes	Chitinophaga_pinensis_DSM_2588	paSpo	NCBI	gi|256423919|ref|YP_003124572.1|
Bacteria	Bacteroidetes	Chitinophaga_pinensis_DSM_2588	pbcSpo	NCBI	gi|256425523|ref|YP_003126176.1|
Bacteria	Bacteroidetes	Chitinophaga_pinensis_DSM_2588	pbcSpo2	NCBI	gi|256422491|ref|YP_003123144.1|
Bacteria	Bacteroidetes	Chitinophaga_pinensis_DSM_2588	Rel	NCBI	gi|256426000|ref|YP_003126653.1|
Bacteria	Bacteroidetes	Cytophaga_hutchinsonii_ATCC_33406	pbcSpo2	NCBI	gi|110638780|ref|YP_678989.1|
Bacteria	Bacteroidetes	Cytophaga_hutchinsonii_ATCC_33406	Rel	NCBI	gi|110638104|ref|YP_678313.1|
Bacteria	Bacteroidetes	Dyadobacter_fermentans_DSM_18053	paSpo	NCBI	gi|255033847|ref|YP_003084468.1|
Bacteria	Bacteroidetes	Dyadobacter_fermentans_DSM_18053	Rel	NCBI	gi|255038322|ref|YP_003088943.1|
Bacteria	Bacteroidetes	Flavobacteriaceae_bacterium_3519_10	paSpo	NCBI	gi|255536689|ref|YP_003097060.1|
Bacteria	Bacteroidetes	Flavobacteriaceae_bacterium_3519_10	Rel	NCBI	gi|255535677|ref|YP_003096048.1|
Bacteria	Bacteroidetes	Flavobacterium_johnsoniae_UW101	pbcSpo2	NCBI	gi|146301166|ref|YP_001195757.1|
Bacteria	Bacteroidetes	Flavobacterium_johnsoniae_UW101	Rel	NCBI	gi|146299979|ref|YP_001194570.1|
Bacteria	Bacteroidetes	Flavobacterium_psychrophilum_JIP02_86	Rel	NCBI	gi|150025909|ref|YP_001296735.1|
Bacteria	Bacteroidetes	Gramella_forsetii_KT0803	Rel	NCBI	gi|120435135|ref|YP_860821.1|
Bacteria	Bacteroidetes	Parabacteroides_distasonis_ATCC_8503	Rel	NCBI	gi|150009148|ref|YP_001303891.1|
Bacteria	Bacteroidetes	Parabacteroides_distasonis_ATCC_8503	RshB	NCBI	gi|150008662|ref|YP_001303405.1|
Bacteria	Bacteroidetes	Pedobacter_heparinus_DSM_2366	Rel	NCBI	gi|255531112|ref|YP_003091484.1|
Bacteria	Bacteroidetes	Porphyromonas_gingivalis_ATCC_33277	Rel	NCBI	gi|188995621|ref|YP_001929873.1|
Bacteria	Bacteroidetes	Porphyromonas_gingivalis_ATCC_33277	RshB	NCBI	gi|188994329|ref|YP_001928581.1|
Bacteria	Bacteroidetes	Porphyromonas_gingivalis_W83	divRel	NCBI	gi|34541192|ref|NP_905671.1|
Bacteria	Bacteroidetes	Porphyromonas_gingivalis_W83	Rel	NCBI	gi|34541428|ref|NP_905907.1|
Bacteria	Bacteroidetes	Porphyromonas_gingivalis_W83	RshB	NCBI	gi|34541290|ref|NP_905769.1|
Bacteria	Bacteroidetes	Rhodothermus_marinus_DSM_4252	Mesh1-L	NCBI	gi|268316237|ref|YP_003289956.1|
Bacteria	Bacteroidetes	Rhodothermus_marinus_DSM_4252	Rel	NCBI	gi|268316437|ref|YP_003290156.1|
Bacteria	Bacteroidetes	Robiginitalea_biformata_HTCC2501	Rel	NCBI	gi|260063497|ref|YP_003196577.1|
Bacteria	Bacteroidetes	Salinibacter_ruber_DSM_13855	Mesh1-L	NCBI	gi|83815488|ref|YP_446237.1|
Bacteria	Bacteroidetes	Salinibacter_ruber_DSM_13855	pbcSpo	NCBI	gi|83815247|ref|YP_444402.1|
Bacteria	Bacteroidetes	Salinibacter_ruber_DSM_13855	Rel	NCBI	gi|83815613|ref|YP_445194.1|
Bacteria	Chlorobi	Chlorobaculum_parvum_NCIB_8327	Rel	NCBI	gi|193212082|ref|YP_001998035.1|
Bacteria	Chlorobi	Chlorobium_chlorochromatii_CaD3	Rel	NCBI	gi|78189731|ref|YP_380069.1|
Bacteria	Chlorobi	Chlorobium_limicola_DSM_245	Rel	NCBI	gi|189345955|ref|YP_001942484.1|
Bacteria	Chlorobi	Chlorobium_luteolum_DSM_273	Rel	NCBI	gi|78186280|ref|YP_374323.1|
Bacteria	Chlorobi	Chlorobium_phaeobacteroides_BS1	Rel	NCBI	gi|189500950|ref|YP_001960420.1|
Bacteria	Chlorobi	Chlorobium_phaeobacteroides_DSM_266	Rel	NCBI	gi|119357815|ref|YP_912459.1|
Bacteria	Chlorobi	Chlorobium_phaeobacteroides_DSM_266	RelQ	NCBI	gi|119357850|ref|YP_912494.1|
Bacteria	Chlorobi	Chlorobium_tepidum_TLS	Rel	NCBI	gi|21674364|ref|NP_662429.1|
Bacteria	Chlorobi	Chloroherpeton_thalassium_ATCC_35110	Mesh1-L	NCBI	gi|193214092|ref|YP_001995291.1|
Bacteria	Chlorobi	Chloroherpeton_thalassium_ATCC_35110	Rel	NCBI	gi|193214224|ref|YP_001995423.1|
Bacteria	Chlorobi	Pelodictyon_phaeoclathratiforme_BU_1	Rel	NCBI	gi|194337380|ref|YP_002019174.1|
Bacteria	Chlorobi	Prosthecochloris_aestuarii_DSM_271	Rel	NCBI	gi|194334625|ref|YP_002016485.1|
Bacteria	Chlorobi	Prosthecochloris_aestuarii_DSM_271	RelQ	NCBI	gi|194332920|ref|YP_002014780.1|
Bacteria	Chlorobi	Prosthecochloris_vibrioformis_DSM_265	Rel	NCBI	gi|145219262|ref|YP_001129971.1|
Bacteria	Chloroflexi	Chloroflexus_aggregans_DSM_9485	pbcSpo2	NCBI	gi|219847780|ref|YP_002462213.1|
Bacteria	Chloroflexi	Chloroflexus_aggregans_DSM_9485	Rel	NCBI	gi|219849404|ref|YP_002463837.1|
Bacteria	Chloroflexi	Chloroflexus_aurantiacus_J_10_fl	pbcSpo2	NCBI	gi|163848637|ref|YP_001636681.1|
Bacteria	Chloroflexi	Chloroflexus_aurantiacus_J_10_fl	Rel	NCBI	gi|163847013|ref|YP_001635057.1|
Bacteria	Chloroflexi	Chloroflexus_Y_400_fl	pbcSpo2	NCBI	gi|222526573|ref|YP_002571044.1|
Bacteria	Chloroflexi	Chloroflexus_Y_400_fl	Rel	NCBI	gi|222524836|ref|YP_002569307.1|
Bacteria	Chloroflexi	Dehalococcoides_BAV1	Rel	NCBI	gi|147668657|ref|YP_001213475.1|
Bacteria	Chloroflexi	Dehalococcoides_CBDB1	Rel	NCBI	gi|73747961|ref|YP_307200.1|
Bacteria	Chloroflexi	Dehalococcoides_ethenogenes_195	Rel	NCBI	gi|57233675|ref|YP_180760.1|
Bacteria	Chloroflexi	Herpetosiphon_aurantiacus_ATCC_23779	Rel	NCBI	gi|159900988|ref|YP_001547235.1|
Bacteria	Chloroflexi	Roseiflexus_castenholzii_DSM_13941	Mesh1-L	NCBI	gi|156740974|ref|YP_001431103.1|
Bacteria	Chloroflexi	Roseiflexus_castenholzii_DSM_13941	Rel	NCBI	gi|156741205|ref|YP_001431334.1|
Bacteria	Chloroflexi	Roseiflexus_RS-1	Mesh1-L	NCBI	gi|148657928|ref|YP_001278133.1|
Bacteria	Chloroflexi	Roseiflexus_RS-1	Rel	NCBI	gi|148658211|ref|YP_001278416.1|
Bacteria	Chloroflexi	Thermomicrobium_roseum_DSM_5159	Rel	NCBI	gi|221633684|ref|YP_002522910.1|
Bacteria	Cyanobacteria	Acaryochloris_marina_MBIC11017	pbcSpo	NCBI	gi|158335897|ref|YP_001517071.1|
Bacteria	Cyanobacteria	Acaryochloris_marina_MBIC11017	Rel	NCBI	gi|158335664|ref|YP_001516836.1|
Bacteria	Cyanobacteria	Anabaena_variabilis_ATCC_29413	Mesh1-L	NCBI	gi|75908214|ref|YP_322510.1|
Bacteria	Cyanobacteria	Anabaena_variabilis_ATCC_29413	Rel	NCBI	gi|75911185|ref|YP_325481.1|
Bacteria	Cyanobacteria	Cyanobacteria_bacterium_Yellowstone_A-Prime	Mesh1-L	NCBI	gi|86605385|ref|YP_474148.1|
Bacteria	Cyanobacteria	Cyanobacteria_bacterium_Yellowstone_A-Prime	Rel	NCBI	gi|86606590|ref|YP_475353.1|
Bacteria	Cyanobacteria	Cyanobacteria_bacterium_Yellowstone_B-Prime	Mesh1-L	NCBI	gi|86608535|ref|YP_477297.1|
Bacteria	Cyanobacteria	Cyanobacteria_bacterium_Yellowstone_B-Prime	Rel	NCBI	gi|86609008|ref|YP_477770.1|
Bacteria	Cyanobacteria	Cyanothece_ATCC_51142	capRel	NCBI	gi|172034944|ref|YP_001801445.1|
Bacteria	Cyanobacteria	Cyanothece_ATCC_51142	divSpo	NCBI	gi|172055200|ref|YP_001806527.1|
Bacteria	Cyanobacteria	Cyanothece_ATCC_51142	Rel	NCBI	gi|172039304|ref|YP_001805805.1|
Bacteria	Cyanobacteria	Cyanothece_PCC_7424	Mesh1-L	NCBI	gi|218442803|ref|YP_002381123.1|
Bacteria	Cyanobacteria	Cyanothece_PCC_7424	Rel	NCBI	gi|218441725|ref|YP_002380054.1|
Bacteria	Cyanobacteria	Cyanothece_PCC_7425	Mesh1-L	NCBI	gi|220910116|ref|YP_002485427.1|
Bacteria	Cyanobacteria	Cyanothece_PCC_7425	Mesh1-L	NCBI	gi|220908514|ref|YP_002483825.1|
Bacteria	Cyanobacteria	Cyanothece_PCC_7425	Mesh1-L	NCBI	gi|220910749|ref|YP_002486059.1|
Bacteria	Cyanobacteria	Cyanothece_PCC_7425	Rel	NCBI	gi|220907977|ref|YP_002483288.1|
Bacteria	Cyanobacteria	Cyanothece_PCC_8801	divRel	NCBI	gi|218247105|ref|YP_002372476.1|
Bacteria	Cyanobacteria	Cyanothece_PCC_8801	Rel	NCBI	gi|218246275|ref|YP_002371646.1|
Bacteria	Cyanobacteria	Cyanothece_PCC_8802	divRel	NCBI	gi|257060174|ref|YP_003138062.1|
Bacteria	Cyanobacteria	Cyanothece_PCC_8802	Rel	NCBI	gi|257059322|ref|YP_003137210.1|
Bacteria	Cyanobacteria	Gloeobacter_violaceus	Mesh1-L	NCBI	gi|37521684|ref|NP_925061.1|
Bacteria	Cyanobacteria	Gloeobacter_violaceus	Rel	NCBI	gi|37522317|ref|NP_925694.1|
Bacteria	Cyanobacteria	Microcystis_aeruginosa_NIES_843	Rel	NCBI	gi|166368056|ref|YP_001660329.1|
Bacteria	Cyanobacteria	Nostoc_punctiforme_PCC_73102	Mesh1-L	NCBI	gi|186682934|ref|YP_001866130.1|
Bacteria	Cyanobacteria	Nostoc_punctiforme_PCC_73102	pbcSpo2	NCBI	gi|186681885|ref|YP_001865081.1|
Bacteria	Cyanobacteria	Nostoc_punctiforme_PCC_73102	Rel	NCBI	gi|186685647|ref|YP_001868843.1|
Bacteria	Cyanobacteria	Nostoc_sp	Mesh1-L	NCBI	gi|17232163|ref|NP_488711.1|
Bacteria	Cyanobacteria	Nostoc_sp	Rel	NCBI	gi|17229041|ref|NP_485589.1|
Bacteria	Cyanobacteria	Prochlorococcus_marinus_AS9601	Rel	NCBI	gi|123967746|ref|YP_001008604.1|
Bacteria	Cyanobacteria	Prochlorococcus_marinus_CCMP1375	Rel	NCBI	gi|33239669|ref|NP_874611.1|
Bacteria	Cyanobacteria	Prochlorococcus_marinus_MED4	Rel	NCBI	gi|33860751|ref|NP_892312.1|
Bacteria	Cyanobacteria	Prochlorococcus_marinus_MIT9313	Rel	NCBI	gi|33864375|ref|NP_895935.1|
Bacteria	Cyanobacteria	Prochlorococcus_marinus_MIT_9211	Rel	NCBI	gi|159902750|ref|YP_001550094.1|
Bacteria	Cyanobacteria	Prochlorococcus_marinus_MIT_9215	Rel	NCBI	gi|157412548|ref|YP_001483414.1|
Bacteria	Cyanobacteria	Prochlorococcus_marinus_MIT_9301	Rel	NCBI	gi|126695549|ref|YP_001090435.1|
Bacteria	Cyanobacteria	Prochlorococcus_marinus_MIT_9303	Rel	NCBI	gi|124024494|ref|YP_001018801.1|
Bacteria	Cyanobacteria	Prochlorococcus_marinus_MIT_9312	Rel	NCBI	gi|78778579|ref|YP_396691.1|
Bacteria	Cyanobacteria	Prochlorococcus_marinus_MIT_9515	Rel	NCBI	gi|123965455|ref|YP_001010536.1|
Bacteria	Cyanobacteria	Prochlorococcus_marinus_NATL1A	Rel	NCBI	gi|124024980|ref|YP_001014096.1|
Bacteria	Cyanobacteria	Prochlorococcus_marinus_NATL2A	Rel	NCBI	gi|72383394|ref|YP_292749.1|
Bacteria	Cyanobacteria	Synechococcus_CC9311	Rel	NCBI	gi|113953676|ref|YP_731890.1|
Bacteria	Cyanobacteria	Synechococcus_CC9605	Rel	NCBI	gi|78213963|ref|YP_382742.1|
Bacteria	Cyanobacteria	Synechococcus_CC9902	Rel	NCBI	gi|78185706|ref|YP_378140.1|
Bacteria	Cyanobacteria	Synechococcus_elongatus_PCC_6301	Mesh1-L	NCBI	gi|56750718|ref|YP_171419.1|
Bacteria	Cyanobacteria	Synechococcus_elongatus_PCC_6301	Rel	NCBI	gi|56750188|ref|YP_170889.1|
Bacteria	Cyanobacteria	Synechococcus_elongatus_PCC_7942	Mesh1-L	NCBI	gi|81299642|ref|YP_399850.1|
Bacteria	Cyanobacteria	Synechococcus_elongatus_PCC_7942	Rel	NCBI	gi|81300186|ref|YP_400394.1|
Bacteria	Cyanobacteria	Synechococcus_PCC_7002	Mesh1-L	NCBI	gi|170078516|ref|YP_001735154.1|
Bacteria	Cyanobacteria	Synechococcus_PCC_7002	Mesh1-L	NCBI	gi|170078517|ref|YP_001735155.1|
Bacteria	Cyanobacteria	Synechococcus_PCC_7002	pbcSpo2	NCBI	gi|170077344|ref|YP_001733982.1|
Bacteria	Cyanobacteria	Synechococcus_PCC_7002	Rel	NCBI	gi|170079402|ref|YP_001736040.1|
Bacteria	Cyanobacteria	Synechococcus_RCC307	Rel	NCBI	gi|148243334|ref|YP_001228491.1|
Bacteria	Cyanobacteria	Synechococcus_sp_WH8102	Rel	NCBI	gi|33866854|ref|NP_898413.1|
Bacteria	Cyanobacteria	Synechococcus_WH_7803	Rel	NCBI	gi|148240678|ref|YP_001226065.1|
Bacteria	Cyanobacteria	Synechocystis_PCC6803	Mesh1-L	NCBI	gi|38505745|ref|NP_942365.1|
Bacteria	Cyanobacteria	Synechocystis_PCC6803	Mesh1-L	NCBI	gi|16329417|ref|NP_440145.1|
Bacteria	Cyanobacteria	Synechocystis_PCC6803	Rel	NCBI	gi|16330670|ref|NP_441398.1|
Bacteria	Cyanobacteria	Thermosynechococcus_elongatus	Rel	NCBI	gi|22298127|ref|NP_681374.1|
Bacteria	Cyanobacteria	Trichodesmium_erythraeum_IMS101	Mesh1-L	NCBI	gi|113475732|ref|YP_721793.1|
Bacteria	Cyanobacteria	Trichodesmium_erythraeum_IMS101	Rel	NCBI	gi|113476259|ref|YP_722320.1|
Bacteria	Deinococcus-Thermus	Deinococcus_deserti_VCD115	divRel	NCBI	gi|226355798|ref|YP_002785538.1|
Bacteria	Deinococcus-Thermus	Deinococcus_deserti_VCD115	Rel	NCBI	gi|226356444|ref|YP_002786184.1|
Bacteria	Deinococcus-Thermus	Deinococcus_geothermalis_DSM_11300	divRel	NCBI	gi|94985528|ref|YP_604892.1|
Bacteria	Deinococcus-Thermus	Deinococcus_geothermalis_DSM_11300	Rel	NCBI	gi|94985409|ref|YP_604773.1|
Bacteria	Deinococcus-Thermus	Deinococcus_geothermalis_DSM_11300	SYNTH	NCBI	gi|94986374|ref|YP_605738.1|
Bacteria	Deinococcus-Thermus	Deinococcus_radiodurans	divRel	NCBI	gi|15806636|ref|NP_295354.1|
Bacteria	Deinococcus-Thermus	Deinococcus_radiodurans	Rel	NCBI	gi|15806838|ref|NP_295561.1|
Bacteria	Deinococcus-Thermus	Thermus_thermophilus_HB27	Rel	NCBI	gi|46199657|ref|YP_005324.1|
Bacteria	Deinococcus-Thermus	Thermus_thermophilus_HB8	Rel	NCBI	gi|55981686|ref|YP_144983.1|
Bacteria	Dictyoglomi	Dictyoglomus_thermophilum_H_6_12	Rel	NCBI	gi|206901091|ref|YP_002250691.1|
Bacteria	Dictyoglomi	Dictyoglomus_turgidum_DSM_6724	Rel	NCBI	gi|217967359|ref|YP_002352865.1|
Bacteria	Elusimicrobia	Elusimicrobium_minutum_Pei191	Rel	NCBI	gi|187251910|ref|YP_001876392.1|
Bacteria	Fibrobacteres	Fibrobacter_succinogenes_S85	divRel	NCBI	gi|261415603|ref|YP_003249286.1|
Bacteria	Fibrobacteres	Fibrobacter_succinogenes_S85	Mesh1-L	NCBI	gi|261415604|ref|YP_003249287.1|
Bacteria	Fibrobacteres	Fibrobacter_succinogenes_S85	Rel	NCBI	gi|261416732|ref|YP_003250415.1|
Bacteria	Fibrobacteres	Fibrobacter_succinogenes_S85	Rel	NCBI	gi|261414735|ref|YP_003248418.1|
Bacteria	Firmicutes	Alicyclobacillus_acidocaldarius_DSM_446	Rel	NCBI	gi|258512062|ref|YP_003185496.1|
Bacteria	Firmicutes	Alkaliphilus_metalliredigens_QYMF	Rel	NCBI	gi|150390117|ref|YP_001320166.1|
Bacteria	Firmicutes	Alkaliphilus_metalliredigens_QYMF	RelP	NCBI	gi|150391408|ref|YP_001321457.1|
Bacteria	Firmicutes	Alkaliphilus_metalliredigens_QYMF	RelQ	NCBI	gi|150389950|ref|YP_001319999.1|
Bacteria	Firmicutes	Alkaliphilus_oremlandii_OhILAs	divSpo	NCBI	gi|158319643|ref|YP_001512150.1|
Bacteria	Firmicutes	Alkaliphilus_oremlandii_OhILAs	Rel	NCBI	gi|158320743|ref|YP_001513250.1|
Bacteria	Firmicutes	Alkaliphilus_oremlandii_OhILAs	RelP	NCBI	gi|158319765|ref|YP_001512272.1|
Bacteria	Firmicutes	Alkaliphilus_oremlandii_OhILAs	RelQ	NCBI	gi|158320233|ref|YP_001512740.1|
Bacteria	Firmicutes	Ammonifex_degensii_KC4	Rel	NCBI	gi|260892286|ref|YP_003238383.1|
Bacteria	Firmicutes	Anaerocellum_thermophilum_DSM_6725	Rel	NCBI	gi|222529929|ref|YP_002573811.1|
Bacteria	Firmicutes	Anaerococcus_prevotii_DSM_20548	Rel	NCBI	gi|257066403|ref|YP_003152659.1|
Bacteria	Firmicutes	Anoxybacillus_flavithermus_WK1	Rel	NCBI	gi|212638570|ref|YP_002315090.1|
Bacteria	Firmicutes	Anoxybacillus_flavithermus_WK1	RelP	NCBI	gi|212639939|ref|YP_002316459.1|
Bacteria	Firmicutes	Bacillus_amyloliquefaciens_FZB42	Rel	NCBI	gi|154686901|ref|YP_001422062.1|
Bacteria	Firmicutes	Bacillus_amyloliquefaciens_FZB42	RelP	NCBI	gi|154685595|ref|YP_001420756.1|
Bacteria	Firmicutes	Bacillus_amyloliquefaciens_FZB42	RelQ	NCBI	gi|154687967|ref|YP_001423128.1|
Bacteria	Firmicutes	Bacillus_anthracis_A0248	fpRel	NCBI	gi|229599846|ref|YP_002860850.1|
Bacteria	Firmicutes	Bacillus_anthracis_A0248	Rel	NCBI	gi|229602848|ref|YP_002868693.1|
Bacteria	Firmicutes	Bacillus_anthracis_A0248	RelP	NCBI	gi|229600185|ref|YP_002865730.1|
Bacteria	Firmicutes	Bacillus_anthracis_A0248	RelQ	NCBI	gi|229603715|ref|YP_002868634.1|
Bacteria	Firmicutes	Bacillus_anthracis_Ames	Rel	NCBI	gi|30264477|ref|NP_846854.1|
Bacteria	Firmicutes	Bacillus_anthracis_Ames	RelP	NCBI	gi|30261310|ref|NP_843687.1|
Bacteria	Firmicutes	Bacillus_anthracis_Ames	RelQ	NCBI	gi|30264417|ref|NP_846794.1|
Bacteria	Firmicutes	Bacillus_anthracis_Ames_0581	fpRel	NCBI	gi|47566508|ref|YP_022460.1|
Bacteria	Firmicutes	Bacillus_anthracis_Ames_0581	Rel	NCBI	gi|47529935|ref|YP_021284.1|
Bacteria	Firmicutes	Bacillus_anthracis_Ames_0581	RelP	NCBI	gi|47526474|ref|YP_017823.1|
Bacteria	Firmicutes	Bacillus_anthracis_Ames_0581	RelQ	NCBI	gi|47529868|ref|YP_021217.1|
Bacteria	Firmicutes	Bacillus_anthracis_CDC_684	fpRel	NCBI	gi|227811616|ref|YP_002811627.1|
Bacteria	Firmicutes	Bacillus_anthracis_CDC_684	Rel	NCBI	gi|227817185|ref|YP_002817194.1|
Bacteria	Firmicutes	Bacillus_anthracis_CDC_684	RelP	NCBI	gi|227815951|ref|YP_002815960.1|
Bacteria	Firmicutes	Bacillus_anthracis_CDC_684	RelQ	NCBI	gi|227817123|ref|YP_002817132.1|
Bacteria	Firmicutes	Bacillus_anthracis_str_Sterne	Rel	NCBI	gi|49187297|ref|YP_030549.1|
Bacteria	Firmicutes	Bacillus_anthracis_str_Sterne	RelP	NCBI	gi|49184139|ref|YP_027391.1|
Bacteria	Firmicutes	Bacillus_anthracis_str_Sterne	RelQ	NCBI	gi|49187238|ref|YP_030490.1|
Bacteria	Firmicutes	Bacillus_cereus_03BB102	Rel	NCBI	gi|225866388|ref|YP_002751766.1|
Bacteria	Firmicutes	Bacillus_cereus_03BB102	RelP	NCBI	gi|225863154|ref|YP_002748532.1|
Bacteria	Firmicutes	Bacillus_cereus_03BB102	RelQ	NCBI	gi|225866326|ref|YP_002751704.1|
Bacteria	Firmicutes	Bacillus_cereus_03BB102	RshC	NCBI	gi|225864410|ref|YP_002749788.1|
Bacteria	Firmicutes	Bacillus_cereus_AH187	Rel	NCBI	gi|217961898|ref|YP_002340468.1|
Bacteria	Firmicutes	Bacillus_cereus_AH187	RelP	NCBI	gi|217958780|ref|YP_002337328.1|
Bacteria	Firmicutes	Bacillus_cereus_AH187	RelQ	NCBI	gi|217961833|ref|YP_002340403.1|
Bacteria	Firmicutes	Bacillus_cereus_AH820	Rel	NCBI	gi|218905602|ref|YP_002453436.1|
Bacteria	Firmicutes	Bacillus_cereus_AH820	RelP	NCBI	gi|218902400|ref|YP_002450234.1|
Bacteria	Firmicutes	Bacillus_cereus_AH820	RelQ	NCBI	gi|218905539|ref|YP_002453373.1|
Bacteria	Firmicutes	Bacillus_cereus_AH820	RshC	NCBI	gi|218903585|ref|YP_002451419.1|
Bacteria	Firmicutes	Bacillus_cereus_ATCC14579	Rel	NCBI	gi|30022482|ref|NP_834113.1|
Bacteria	Firmicutes	Bacillus_cereus_ATCC14579	RelP	NCBI	gi|30019352|ref|NP_830983.1|
Bacteria	Firmicutes	Bacillus_cereus_ATCC14579	RelQ	NCBI	gi|30022422|ref|NP_834053.1|
Bacteria	Firmicutes	Bacillus_cereus_ATCC_10987	Rel	NCBI	gi|42783537|ref|NP_980784.1|
Bacteria	Firmicutes	Bacillus_cereus_ATCC_10987	RelP	NCBI	gi|42780394|ref|NP_977641.1|
Bacteria	Firmicutes	Bacillus_cereus_ATCC_10987	RelQ	NCBI	gi|42783471|ref|NP_980718.1|
Bacteria	Firmicutes	Bacillus_cereus_B4264	Rel	NCBI	gi|218232359|ref|YP_002369216.1|
Bacteria	Firmicutes	Bacillus_cereus_B4264	RelP	NCBI	gi|218235572|ref|YP_002365986.1|
Bacteria	Firmicutes	Bacillus_cereus_B4264	RelQ	NCBI	gi|218234480|ref|YP_002369154.1|
Bacteria	Firmicutes	Bacillus_cereus_cytotoxis_NVH_391-98	Rel	NCBI	gi|152976825|ref|YP_001376342.1|
Bacteria	Firmicutes	Bacillus_cereus_cytotoxis_NVH_391-98	Rel	NCBI	gi|152975560|ref|YP_001375077.1|
Bacteria	Firmicutes	Bacillus_cereus_cytotoxis_NVH_391-98	RelP	NCBI	gi|152974726|ref|YP_001374243.1|
Bacteria	Firmicutes	Bacillus_cereus_cytotoxis_NVH_391-98	RelQ	NCBI	gi|152976772|ref|YP_001376289.1|
Bacteria	Firmicutes	Bacillus_cereus_G9842	Rel	NCBI	gi|218899576|ref|YP_002447987.1|
Bacteria	Firmicutes	Bacillus_cereus_G9842	RelP	NCBI	gi|218896237|ref|YP_002444648.1|
Bacteria	Firmicutes	Bacillus_cereus_G9842	RelQ	NCBI	gi|218899512|ref|YP_002447923.1|
Bacteria	Firmicutes	Bacillus_cereus_G9842	RshC	NCBI	gi|218897868|ref|YP_002446279.1|
Bacteria	Firmicutes	Bacillus_cereus_Q1	Rel	NCBI	gi|222097852|ref|YP_002531909.1|
Bacteria	Firmicutes	Bacillus_cereus_Q1	RelP	NCBI	gi|222094927|ref|YP_002528987.1|
Bacteria	Firmicutes	Bacillus_cereus_Q1	RelQ	NCBI	gi|222097788|ref|YP_002531845.1|
Bacteria	Firmicutes	Bacillus_cereus_ZK	Rel	NCBI	gi|52141100|ref|YP_085730.1|
Bacteria	Firmicutes	Bacillus_cereus_ZK	RelP	NCBI	gi|52144132|ref|YP_082696.1|
Bacteria	Firmicutes	Bacillus_cereus_ZK	RelQ	NCBI	gi|52141158|ref|YP_085670.1|
Bacteria	Firmicutes	Bacillus_cereus_ZK	RshC	NCBI	gi|52143035|ref|YP_083794.1|
Bacteria	Firmicutes	Bacillus_clausii_KSM-K16	Rel	NCBI	gi|56963335|ref|YP_175066.1|
Bacteria	Firmicutes	Bacillus_clausii_KSM-K16	RelP	NCBI	gi|56964285|ref|YP_176016.1|
Bacteria	Firmicutes	Bacillus_clausii_KSM-K16	RelQ	NCBI	gi|56964303|ref|YP_176034.1|
Bacteria	Firmicutes	Bacillus_halodurans	Rel	NCBI	gi|15613805|ref|NP_242108.1|
Bacteria	Firmicutes	Bacillus_halodurans	RelP	NCBI	gi|15615412|ref|NP_243715.1|
Bacteria	Firmicutes	Bacillus_halodurans	RelQ	NCBI	gi|15614448|ref|NP_242751.1|
Bacteria	Firmicutes	Bacillus_licheniformis_ATCC_14580	Rel	NCBI	gi|52081239|ref|YP_080030.1|
Bacteria	Firmicutes	Bacillus_licheniformis_ATCC_14580	RelP	NCBI	gi|52079663|ref|YP_078454.1|
Bacteria	Firmicutes	Bacillus_licheniformis_ATCC_14580	RelQ	NCBI	gi|52082365|ref|YP_081156.1|
Bacteria	Firmicutes	Bacillus_licheniformis_DSM_13	Rel	NCBI	gi|52786619|ref|YP_092448.1|
Bacteria	Firmicutes	Bacillus_licheniformis_DSM_13	RelP	NCBI	gi|52785025|ref|YP_090854.1|
Bacteria	Firmicutes	Bacillus_licheniformis_DSM_13	RelQ	NCBI	gi|52787755|ref|YP_093584.1|
Bacteria	Firmicutes	Bacillus_pumilus_SAFR-032	Rel	NCBI	gi|157693164|ref|YP_001487626.1|
Bacteria	Firmicutes	Bacillus_pumilus_SAFR-032	RelP	NCBI	gi|157691871|ref|YP_001486333.1|
Bacteria	Firmicutes	Bacillus_pumilus_SAFR-032	RelQ	NCBI	gi|157694241|ref|YP_001488703.1|
Bacteria	Firmicutes	Bacillus_subtilis	Rel	NCBI	gi|255767631|ref|NP_390638.2|
Bacteria	Firmicutes	Bacillus_subtilis	RelP	NCBI	gi|16078225|ref|NP_389042.1|
Bacteria	Firmicutes	Bacillus_subtilis	RelQ	NCBI	gi|16080899|ref|NP_391727.1|
Bacteria	Firmicutes	Bacillus_thuringiensis_Al_Hakam	Rel	NCBI	gi|118479564|ref|YP_896715.1|
Bacteria	Firmicutes	Bacillus_thuringiensis_Al_Hakam	RelP	NCBI	gi|118476777|ref|YP_893928.1|
Bacteria	Firmicutes	Bacillus_thuringiensis_Al_Hakam	RelQ	NCBI	gi|118479511|ref|YP_896662.1|
Bacteria	Firmicutes	Bacillus_thuringiensis_Al_Hakam	RshC	NCBI	gi|118477842|ref|YP_894993.1|
Bacteria	Firmicutes	Bacillus_thuringiensis_konkukian	Rel	NCBI	gi|49481489|ref|YP_038457.1|
Bacteria	Firmicutes	Bacillus_thuringiensis_konkukian	RelP	NCBI	gi|49477130|ref|YP_035438.1|
Bacteria	Firmicutes	Bacillus_thuringiensis_konkukian	RelQ	NCBI	gi|49481407|ref|YP_038398.1|
Bacteria	Firmicutes	Bacillus_weihenstephanensis_KBAB4	pbcSpo	NCBI	gi|163943400|ref|YP_001642630.1|
Bacteria	Firmicutes	Bacillus_weihenstephanensis_KBAB4	Rel	NCBI	gi|163942157|ref|YP_001647041.1|
Bacteria	Firmicutes	Bacillus_weihenstephanensis_KBAB4	RelP	NCBI	gi|163939101|ref|YP_001643985.1|
Bacteria	Firmicutes	Bacillus_weihenstephanensis_KBAB4	RelQ	NCBI	gi|163942097|ref|YP_001646981.1|
Bacteria	Firmicutes	Bacillus_weihenstephanensis_KBAB4	RshC	NCBI	gi|163940224|ref|YP_001645108.1|
Bacteria	Firmicutes	Brevibacillus_brevis_NBRC_100599	pbcSpo	NCBI	gi|226313593|ref|YP_002773487.1|
Bacteria	Firmicutes	Brevibacillus_brevis_NBRC_100599	Rel	NCBI	gi|226311469|ref|YP_002771363.1|
Bacteria	Firmicutes	Brevibacillus_brevis_NBRC_100599	RelP	NCBI	gi|226313953|ref|YP_002773849.1|
Bacteria	Firmicutes	Brevibacillus_brevis_NBRC_100599	RelP	NCBI	gi|226312617|ref|YP_002772511.1|
Bacteria	Firmicutes	Caldicellulosiruptor_saccharolyticus_DSM_8903	Rel	NCBI	gi|146296035|ref|YP_001179806.1|
Bacteria	Firmicutes	Candidatus_Desulforudis_audaxviator_MP104C	Rel	NCBI	gi|169831064|ref|YP_001717046.1|
Bacteria	Firmicutes	Carboxydothermus_hydrogenoformans_Z-2901	Rel	NCBI	gi|78044718|ref|YP_361036.1|
Bacteria	Firmicutes	Clostridium_acetobutylicum	Rel	NCBI	gi|15895542|ref|NP_348891.1|
Bacteria	Firmicutes	Clostridium_acetobutylicum	RelP	NCBI	gi|15893930|ref|NP_347279.1|
Bacteria	Firmicutes	Clostridium_acetobutylicum	RelQ	NCBI	gi|15896583|ref|NP_349932.1|
Bacteria	Firmicutes	Clostridium_beijerinckii_NCIMB_8052	fpRel	NCBI	gi|150016192|ref|YP_001308446.1|
Bacteria	Firmicutes	Clostridium_beijerinckii_NCIMB_8052	pbcSpo	NCBI	gi|150018121|ref|YP_001310375.1|
Bacteria	Firmicutes	Clostridium_beijerinckii_NCIMB_8052	Rel	NCBI	gi|150016418|ref|YP_001308672.1|
Bacteria	Firmicutes	Clostridium_beijerinckii_NCIMB_8052	RelP	NCBI	gi|150019412|ref|YP_001311666.1|
Bacteria	Firmicutes	Clostridium_beijerinckii_NCIMB_8052	RelQ	NCBI	gi|150017195|ref|YP_001309449.1|
Bacteria	Firmicutes	Clostridium_botulinum_A	fpRel	NCBI	gi|148379560|ref|YP_001254101.1|
Bacteria	Firmicutes	Clostridium_botulinum_A	Rel	NCBI	gi|148381010|ref|YP_001255551.1|
Bacteria	Firmicutes	Clostridium_botulinum_A	RelP	NCBI	gi|148378188|ref|YP_001252729.1|
Bacteria	Firmicutes	Clostridium_botulinum_A2_Kyoto	fpRel	NCBI	gi|226948926|ref|YP_002804017.1|
Bacteria	Firmicutes	Clostridium_botulinum_A2_Kyoto	Rel	NCBI	gi|226950488|ref|YP_002805579.1|
Bacteria	Firmicutes	Clostridium_botulinum_A2_Kyoto	RelP	NCBI	gi|226947406|ref|YP_002802497.1|
Bacteria	Firmicutes	Clostridium_botulinum_A3_Loch_Maree	fpRel	NCBI	gi|170760577|ref|YP_001787001.1|
Bacteria	Firmicutes	Clostridium_botulinum_A3_Loch_Maree	Rel	NCBI	gi|170758445|ref|YP_001788379.1|
Bacteria	Firmicutes	Clostridium_botulinum_A3_Loch_Maree	RelP	NCBI	gi|170758885|ref|YP_001785512.1|
Bacteria	Firmicutes	Clostridium_botulinum_A_ATCC_19397	fpRel	NCBI	gi|153933972|ref|YP_001383938.1|
Bacteria	Firmicutes	Clostridium_botulinum_A_ATCC_19397	Rel	NCBI	gi|153931540|ref|YP_001385381.1|
Bacteria	Firmicutes	Clostridium_botulinum_A_ATCC_19397	RelP	NCBI	gi|153931898|ref|YP_001382588.1|
Bacteria	Firmicutes	Clostridium_botulinum_A_Hall	fpRel	NCBI	gi|153934781|ref|YP_001387484.1|
Bacteria	Firmicutes	Clostridium_botulinum_A_Hall	Rel	NCBI	gi|153936238|ref|YP_001388788.1|
Bacteria	Firmicutes	Clostridium_botulinum_A_Hall	RelP	NCBI	gi|153937615|ref|YP_001386141.1|
Bacteria	Firmicutes	Clostridium_botulinum_B1_Okra	fpRel	NCBI	gi|170756939|ref|YP_001781231.1|
Bacteria	Firmicutes	Clostridium_botulinum_B1_Okra	Rel	NCBI	gi|170754462|ref|YP_001782694.1|
Bacteria	Firmicutes	Clostridium_botulinum_B1_Okra	RelP	NCBI	gi|170755214|ref|YP_001779811.1|
Bacteria	Firmicutes	Clostridium_botulinum_Ba4_657	fpRel	NCBI	gi|237794936|ref|YP_002862488.1|
Bacteria	Firmicutes	Clostridium_botulinum_Ba4_657	Rel	NCBI	gi|237796515|ref|YP_002864067.1|
Bacteria	Firmicutes	Clostridium_botulinum_Ba4_657	RelP	NCBI	gi|237793503|ref|YP_002861055.1|
Bacteria	Firmicutes	Clostridium_botulinum_B_Eklund_17B	fpRel	NCBI	gi|187934465|ref|YP_001885763.1|
Bacteria	Firmicutes	Clostridium_botulinum_B_Eklund_17B	Rel	NCBI	gi|187932883|ref|YP_001885230.1|
Bacteria	Firmicutes	Clostridium_botulinum_B_Eklund_17B	RelP	NCBI	gi|187932451|ref|YP_001887345.1|
Bacteria	Firmicutes	Clostridium_botulinum_B_Eklund_17B	RelQ	NCBI	gi|187935579|ref|YP_001885901.1|
Bacteria	Firmicutes	Clostridium_botulinum_E3_Alaska_E43	fpRel	NCBI	gi|188590463|ref|YP_001920873.1|
Bacteria	Firmicutes	Clostridium_botulinum_E3_Alaska_E43	Rel	NCBI	gi|188588536|ref|YP_001920360.1|
Bacteria	Firmicutes	Clostridium_botulinum_E3_Alaska_E43	RelP	NCBI	gi|188587850|ref|YP_001922283.1|
Bacteria	Firmicutes	Clostridium_botulinum_E3_Alaska_E43	RelQ	NCBI	gi|188590571|ref|YP_001921271.1|
Bacteria	Firmicutes	Clostridium_botulinum_F_Langeland	fpRel	NCBI	gi|153938129|ref|YP_001390937.1|
Bacteria	Firmicutes	Clostridium_botulinum_F_Langeland	Rel	NCBI	gi|153941234|ref|YP_001392337.1|
Bacteria	Firmicutes	Clostridium_botulinum_F_Langeland	RelP	NCBI	gi|153940428|ref|YP_001389547.1|
Bacteria	Firmicutes	Clostridium_cellulolyticum_H10	divRel	NCBI	gi|220929251|ref|YP_002506160.1|
Bacteria	Firmicutes	Clostridium_cellulolyticum_H10	Rel	NCBI	gi|220929370|ref|YP_002506279.1|
Bacteria	Firmicutes	Clostridium_cellulolyticum_H10	RelQ	NCBI	gi|220930588|ref|YP_002507497.1|
Bacteria	Firmicutes	Clostridium_difficile_630	cloRel	NCBI	gi|126699315|ref|YP_001088212.1|
Bacteria	Firmicutes	Clostridium_difficile_630	Rel	NCBI	gi|126700359|ref|YP_001089256.1|
Bacteria	Firmicutes	Clostridium_difficile_630	RelP	NCBI	gi|126697917|ref|YP_001086814.1|
Bacteria	Firmicutes	Clostridium_difficile_CD196	cloRel	NCBI	gi|260683374|ref|YP_003214659.1|
Bacteria	Firmicutes	Clostridium_difficile_CD196	Rel	NCBI	gi|260684319|ref|YP_003215604.1|
Bacteria	Firmicutes	Clostridium_difficile_CD196	RelP	NCBI	gi|260682126|ref|YP_003213411.1|
Bacteria	Firmicutes	Clostridium_difficile_R20291	cloRel	NCBI	gi|260686969|ref|YP_003218102.1|
Bacteria	Firmicutes	Clostridium_difficile_R20291	Rel	NCBI	gi|260687978|ref|YP_003219112.1|
Bacteria	Firmicutes	Clostridium_difficile_R20291	RelP	NCBI	gi|260685724|ref|YP_003216857.1|
Bacteria	Firmicutes	Clostridium_kluyveri_DSM_555	pbcSpo	NCBI	gi|153954389|ref|YP_001395154.1|
Bacteria	Firmicutes	Clostridium_kluyveri_DSM_555	Rel	NCBI	gi|153955745|ref|YP_001396510.1|
Bacteria	Firmicutes	Clostridium_kluyveri_DSM_555	RelP	NCBI	gi|153956202|ref|YP_001396967.1|
Bacteria	Firmicutes	Clostridium_kluyveri_NBRC_12016	pbcSpo	NCBI	gi|219854980|ref|YP_002472102.1|
Bacteria	Firmicutes	Clostridium_kluyveri_NBRC_12016	Rel	NCBI	gi|219856114|ref|YP_002473236.1|
Bacteria	Firmicutes	Clostridium_kluyveri_NBRC_12016	RelP	NCBI	gi|219856527|ref|YP_002473649.1|
Bacteria	Firmicutes	Clostridium_novyi_NT	Rel	NCBI	gi|118444430|ref|YP_877917.1|
Bacteria	Firmicutes	Clostridium_novyi_NT	RelP	NCBI	gi|118444636|ref|YP_877452.1|
Bacteria	Firmicutes	Clostridium_perfringens	cloRel	NCBI	gi|18310411|ref|NP_562345.1|
Bacteria	Firmicutes	Clostridium_perfringens	fpRel	NCBI	gi|18310587|ref|NP_562521.1|
Bacteria	Firmicutes	Clostridium_perfringens	Rel	NCBI	gi|18310920|ref|NP_562854.1|
Bacteria	Firmicutes	Clostridium_perfringens	RelP	NCBI	gi|18309636|ref|NP_561570.1|
Bacteria	Firmicutes	Clostridium_perfringens_ATCC_13124	cloRel	NCBI	gi|110799315|ref|YP_696120.1|
Bacteria	Firmicutes	Clostridium_perfringens_ATCC_13124	fpRel	NCBI	gi|110800709|ref|YP_696292.1|
Bacteria	Firmicutes	Clostridium_perfringens_ATCC_13124	Rel	NCBI	gi|110798612|ref|YP_696617.1|
Bacteria	Firmicutes	Clostridium_perfringens_ATCC_13124	RelP	NCBI	gi|110799255|ref|YP_695088.1|
Bacteria	Firmicutes	Clostridium_perfringens_SM101	cloRel	NCBI	gi|110802181|ref|YP_698736.1|
Bacteria	Firmicutes	Clostridium_perfringens_SM101	fpRel	NCBI	gi|110803827|ref|YP_698891.1|
Bacteria	Firmicutes	Clostridium_perfringens_SM101	Rel	NCBI	gi|110802270|ref|YP_699214.1|
Bacteria	Firmicutes	Clostridium_perfringens_SM101	RelP	NCBI	gi|110801948|ref|YP_697948.1|
Bacteria	Firmicutes	Clostridium_phytofermentans_ISDg	Rel	NCBI	gi|160878706|ref|YP_001557674.1|
Bacteria	Firmicutes	Clostridium_phytofermentans_ISDg	RelP	NCBI	gi|160880924|ref|YP_001559892.1|
Bacteria	Firmicutes	Clostridium_phytofermentans_ISDg	RelQ	NCBI	gi|160878182|ref|YP_001557150.1|
Bacteria	Firmicutes	Clostridium_tetani_E88	cloRel	NCBI	gi|28210174|ref|NP_781118.1|
Bacteria	Firmicutes	Clostridium_tetani_E88	Rel	NCBI	gi|28211806|ref|NP_782750.1|
Bacteria	Firmicutes	Clostridium_tetani_E88	RelP	NCBI	gi|28210095|ref|NP_781039.1|
Bacteria	Firmicutes	Clostridium_thermocellum_ATCC_27405	Rel	NCBI	gi|125973859|ref|YP_001037769.1|
Bacteria	Firmicutes	Coprothermobacter_proteolyticus_DSM_5265	Rel	NCBI	gi|206895819|ref|YP_002247226.1|
Bacteria	Firmicutes	Desulfitobacterium_hafniense_DCB_2	Rel	NCBI	gi|219669627|ref|YP_002460062.1|
Bacteria	Firmicutes	Desulfitobacterium_hafniense_DCB_2	RelQ	NCBI	gi|219668388|ref|YP_002458823.1|
Bacteria	Firmicutes	Desulfitobacterium_hafniense_Y51	pbcSpo	NCBI	gi|89893431|ref|YP_516918.1|
Bacteria	Firmicutes	Desulfitobacterium_hafniense_Y51	Rel	NCBI	gi|89895197|ref|YP_518684.1|
Bacteria	Firmicutes	Desulfitobacterium_hafniense_Y51	RelQ	NCBI	gi|89896553|ref|YP_520040.1|
Bacteria	Firmicutes	Desulfitobacterium_hafniense_Y51	RelQ	NCBI	gi|89894005|ref|YP_517492.1|
Bacteria	Firmicutes	Desulfotomaculum_acetoxidans_DSM_771	Rel	NCBI	gi|258515502|ref|YP_003191724.1|
Bacteria	Firmicutes	Desulfotomaculum_reducens_MI-1	Rel	NCBI	gi|134298601|ref|YP_001112097.1|
Bacteria	Firmicutes	Enterococcus_faecalis_V583	Rel	NCBI	gi|29376496|ref|NP_815650.1|
Bacteria	Firmicutes	Enterococcus_faecalis_V583	RelP	NCBI	gi|29377153|ref|NP_816307.1|
Bacteria	Firmicutes	Eubacterium_eligens_ATCC_27750	divRel	NCBI	gi|238922266|ref|YP_002935780.1|
Bacteria	Firmicutes	Eubacterium_eligens_ATCC_27750	Rel	NCBI	gi|238922253|ref|YP_002935767.1|
Bacteria	Firmicutes	Eubacterium_eligens_ATCC_27750	RelP	NCBI	gi|238916963|ref|YP_002930480.1|
Bacteria	Firmicutes	Eubacterium_eligens_ATCC_27750	RelQ	NCBI	gi|238921890|ref|YP_002935404.1|
Bacteria	Firmicutes	Eubacterium_eligens_ATCC_27750	RelQ	NCBI	gi|238922425|ref|YP_002935939.1|
Bacteria	Firmicutes	Eubacterium_rectale_ATCC_33656	Rel	NCBI	gi|238925277|ref|YP_002938794.1|
Bacteria	Firmicutes	Eubacterium_rectale_ATCC_33656	RelQ	NCBI	gi|238923442|ref|YP_002936958.1|
Bacteria	Firmicutes	Eubacterium_rectale_ATCC_33656	RelQ	NCBI	gi|238924912|ref|YP_002938428.1|
Bacteria	Firmicutes	Exiguobacterium_AT1b	divRel	NCBI	gi|229916036|ref|YP_002884682.1|
Bacteria	Firmicutes	Exiguobacterium_AT1b	Mesh1-L	NCBI	gi|229916090|ref|YP_002884736.1|
Bacteria	Firmicutes	Exiguobacterium_AT1b	Rel	NCBI	gi|229918416|ref|YP_002887062.1|
Bacteria	Firmicutes	Exiguobacterium_AT1b	RelP	NCBI	gi|229918466|ref|YP_002887112.1|
Bacteria	Firmicutes	Exiguobacterium_AT1b	RelQ	NCBI	gi|229916422|ref|YP_002885068.1|
Bacteria	Firmicutes	Exiguobacterium_sibiricum_255_15	divRel	NCBI	gi|172057641|ref|YP_001814101.1|
Bacteria	Firmicutes	Exiguobacterium_sibiricum_255_15	Rel	NCBI	gi|172058098|ref|YP_001814558.1|
Bacteria	Firmicutes	Exiguobacterium_sibiricum_255_15	RelP	NCBI	gi|172058051|ref|YP_001814511.1|
Bacteria	Firmicutes	Finegoldia_magna_ATCC_29328	cloRel	NCBI	gi|169824894|ref|YP_001692505.1|
Bacteria	Firmicutes	Finegoldia_magna_ATCC_29328	Rel	NCBI	gi|169824507|ref|YP_001692118.1|
Bacteria	Firmicutes	Geobacillus_kaustophilus_HTA426	Rel	NCBI	gi|56421113|ref|YP_148431.1|
Bacteria	Firmicutes	Geobacillus_kaustophilus_HTA426	RelP	NCBI	gi|56419364|ref|YP_146682.1|
Bacteria	Firmicutes	Geobacillus_thermodenitrificans_NG80-2	Rel	NCBI	gi|138896146|ref|YP_001126599.1|
Bacteria	Firmicutes	Geobacillus_thermodenitrificans_NG80-2	RelP	NCBI	gi|138894381|ref|YP_001124834.1|
Bacteria	Firmicutes	Geobacillus_WCH70	Rel	NCBI	gi|239827847|ref|YP_002950471.1|
Bacteria	Firmicutes	Geobacillus_WCH70	RelP	NCBI	gi|239826303|ref|YP_002948927.1|
Bacteria	Firmicutes	Geobacillus_Y412MC10	Rel	NCBI	gi|261405422|ref|YP_003241663.1|
Bacteria	Firmicutes	Geobacillus_Y412MC10	RelP	NCBI	gi|261408374|ref|YP_003244615.1|
Bacteria	Firmicutes	Geobacillus_Y412MC10	RelQ	NCBI	gi|261407638|ref|YP_003243879.1|
Bacteria	Firmicutes	Geobacillus_Y412MC61	Rel	NCBI	gi|261418406|ref|YP_003252088.1|
Bacteria	Firmicutes	Geobacillus_Y412MC61	RelP	NCBI	gi|261419063|ref|YP_003252745.1|
Bacteria	Firmicutes	Halothermothrix_orenii_H_168	Rel	NCBI	gi|220932056|ref|YP_002508964.1|
Bacteria	Firmicutes	Heliobacterium_modesticaldum_Ice1	Rel	NCBI	gi|167629913|ref|YP_001680412.1|
Bacteria	Firmicutes	Heliobacterium_modesticaldum_Ice1	RelQ	NCBI	gi|167629852|ref|YP_001680351.1|
Bacteria	Firmicutes	Lactobacillus_acidophilus_NCFM	Rel	NCBI	gi|58337233|ref|YP_193818.1|
Bacteria	Firmicutes	Lactobacillus_acidophilus_NCFM	RelP	NCBI	gi|58336971|ref|YP_193556.1|
Bacteria	Firmicutes	Lactobacillus_acidophilus_NCFM	RelQ	NCBI	gi|58337703|ref|YP_194288.1|
Bacteria	Firmicutes	Lactobacillus_brevis_ATCC_367	Rel	NCBI	gi|116333375|ref|YP_794902.1|
Bacteria	Firmicutes	Lactobacillus_brevis_ATCC_367	RelP	NCBI	gi|116334074|ref|YP_795601.1|
Bacteria	Firmicutes	Lactobacillus_casei	Rel	NCBI	gi|191638527|ref|YP_001987693.1|
Bacteria	Firmicutes	Lactobacillus_casei	RelP	NCBI	gi|191637793|ref|YP_001986959.1|
Bacteria	Firmicutes	Lactobacillus_casei_ATCC_334	Rel	NCBI	gi|116495022|ref|YP_806756.1|
Bacteria	Firmicutes	Lactobacillus_casei_ATCC_334	RelP	NCBI	gi|116494409|ref|YP_806143.1|
Bacteria	Firmicutes	Lactobacillus_delbrueckii_bulgaricus	Rel	NCBI	gi|104773939|ref|YP_618919.1|
Bacteria	Firmicutes	Lactobacillus_delbrueckii_bulgaricus	RelP	NCBI	gi|104773694|ref|YP_618674.1|
Bacteria	Firmicutes	Lactobacillus_delbrueckii_bulgaricus	RelQ	NCBI	gi|104773930|ref|YP_618910.1|
Bacteria	Firmicutes	Lactobacillus_delbrueckii_bulgaricus_ATCC_BAA-365	Rel	NCBI	gi|116513948|ref|YP_812854.1|
Bacteria	Firmicutes	Lactobacillus_delbrueckii_bulgaricus_ATCC_BAA-365	RelP	NCBI	gi|116513690|ref|YP_812596.1|
Bacteria	Firmicutes	Lactobacillus_delbrueckii_bulgaricus_ATCC_BAA-365	RelQ	NCBI	gi|116513939|ref|YP_812845.1|
Bacteria	Firmicutes	Lactobacillus_fermentum_IFO_3956	Rel	NCBI	gi|184155287|ref|YP_001843627.1|
Bacteria	Firmicutes	Lactobacillus_fermentum_IFO_3956	RelP	NCBI	gi|184155036|ref|YP_001843376.1|
Bacteria	Firmicutes	Lactobacillus_fermentum_IFO_3956	RelQ	NCBI	gi|184156120|ref|YP_001844460.1|
Bacteria	Firmicutes	Lactobacillus_gasseri_ATCC_33323	Rel	NCBI	gi|116629512|ref|YP_814684.1|
Bacteria	Firmicutes	Lactobacillus_gasseri_ATCC_33323	RelP	NCBI	gi|116629982|ref|YP_815154.1|
Bacteria	Firmicutes	Lactobacillus_gasseri_ATCC_33323	RelQ	NCBI	gi|116629367|ref|YP_814539.1|
Bacteria	Firmicutes	Lactobacillus_helveticus_DPC_4571	Rel	NCBI	gi|161507422|ref|YP_001577376.1|
Bacteria	Firmicutes	Lactobacillus_helveticus_DPC_4571	RelP	NCBI	gi|161507177|ref|YP_001577131.1|
Bacteria	Firmicutes	Lactobacillus_johnsonii_FI9785	Rel	NCBI	gi|268319355|ref|YP_003293011.1|
Bacteria	Firmicutes	Lactobacillus_johnsonii_FI9785	RelP	NCBI	gi|268319851|ref|YP_003293507.1|
Bacteria	Firmicutes	Lactobacillus_johnsonii_FI9785	RelQ	NCBI	gi|268319165|ref|YP_003292821.1|
Bacteria	Firmicutes	Lactobacillus_johnsonii_NCC_533	Rel	NCBI	gi|42519264|ref|NP_965194.1|
Bacteria	Firmicutes	Lactobacillus_johnsonii_NCC_533	RelP	NCBI	gi|42518748|ref|NP_964678.1|
Bacteria	Firmicutes	Lactobacillus_johnsonii_NCC_533	RelQ	NCBI	gi|42519462|ref|NP_965392.1|
Bacteria	Firmicutes	Lactobacillus_plantarum	Rel	NCBI	gi|28378628|ref|NP_785520.1|
Bacteria	Firmicutes	Lactobacillus_plantarum	RelP	NCBI	gi|28378821|ref|NP_785713.1|
Bacteria	Firmicutes	Lactobacillus_plantarum	RelQ	NCBI	gi|28377216|ref|NP_784108.1|
Bacteria	Firmicutes	Lactobacillus_plantarum_JDM1	Rel	NCBI	gi|254556843|ref|YP_003063260.1|
Bacteria	Firmicutes	Lactobacillus_plantarum_JDM1	RelP	NCBI	gi|254557027|ref|YP_003063444.1|
Bacteria	Firmicutes	Lactobacillus_plantarum_JDM1	RelQ	NCBI	gi|254555428|ref|YP_003061845.1|
Bacteria	Firmicutes	Lactobacillus_reuteri_DSM_20016	Rel	NCBI	gi|148543952|ref|YP_001271322.1|
Bacteria	Firmicutes	Lactobacillus_reuteri_DSM_20016	RelP	NCBI	gi|148543807|ref|YP_001271177.1|
Bacteria	Firmicutes	Lactobacillus_reuteri_F275_Kitasato	Rel	NCBI	gi|184153347|ref|YP_001841688.1|
Bacteria	Firmicutes	Lactobacillus_reuteri_F275_Kitasato	RelP	NCBI	gi|184153211|ref|YP_001841552.1|
Bacteria	Firmicutes	Lactobacillus_reuteri_F275_Kitasato	RelQ	NCBI	gi|184152709|ref|YP_001841050.1|
Bacteria	Firmicutes	Lactobacillus_rhamnosus_GG	Rel	NCBI	gi|258508564|ref|YP_003171315.1|
Bacteria	Firmicutes	Lactobacillus_rhamnosus_GG	RelP	NCBI	gi|258507860|ref|YP_003170611.1|
Bacteria	Firmicutes	Lactobacillus_rhamnosus_Lc_705	Rel	NCBI	gi|258539745|ref|YP_003174244.1|
Bacteria	Firmicutes	Lactobacillus_rhamnosus_Lc_705	RelP	NCBI	gi|258539106|ref|YP_003173605.1|
Bacteria	Firmicutes	Lactobacillus_sakei_23K	Rel	NCBI	gi|81428351|ref|YP_395351.1|
Bacteria	Firmicutes	Lactobacillus_sakei_23K	RelP	NCBI	gi|81429053|ref|YP_396053.1|
Bacteria	Firmicutes	Lactobacillus_salivarius_UCC118	Rel	NCBI	gi|90961799|ref|YP_535715.1|
Bacteria	Firmicutes	Lactobacillus_salivarius_UCC118	RelP	NCBI	gi|90962279|ref|YP_536195.1|
Bacteria	Firmicutes	Lactococcus_lactis	Rel	NCBI	gi|15672088|ref|NP_266262.1|
Bacteria	Firmicutes	Lactococcus_lactis	RelP	NCBI	gi|30023987|ref|NP_266518.2|
Bacteria	Firmicutes	Lactococcus_lactis	RelQ	NCBI	gi|15672855|ref|NP_267029.1|
Bacteria	Firmicutes	Lactococcus_lactis_cremoris_MG1363	Rel	NCBI	gi|125622992|ref|YP_001031475.1|
Bacteria	Firmicutes	Lactococcus_lactis_cremoris_MG1363	RelP	NCBI	gi|125623251|ref|YP_001031734.1|
Bacteria	Firmicutes	Lactococcus_lactis_cremoris_MG1363	RelQ	NCBI	gi|125624471|ref|YP_001032954.1|
Bacteria	Firmicutes	Lactococcus_lactis_cremoris_SK11	Rel	NCBI	gi|116510925|ref|YP_808141.1|
Bacteria	Firmicutes	Lactococcus_lactis_cremoris_SK11	RelP	NCBI	gi|116511221|ref|YP_808437.1|
Bacteria	Firmicutes	Lactococcus_lactis_cremoris_SK11	RelQ	NCBI	gi|116511698|ref|YP_808914.1|
Bacteria	Firmicutes	Leuconostoc_citreum_KM20	Rel	NCBI	gi|170017462|ref|YP_001728381.1|
Bacteria	Firmicutes	Leuconostoc_citreum_KM20	RelP	NCBI	gi|170017526|ref|YP_001728445.1|
Bacteria	Firmicutes	Leuconostoc_mesenteroides_ATCC_8293	Rel	NCBI	gi|116618462|ref|YP_818833.1|
Bacteria	Firmicutes	Leuconostoc_mesenteroides_ATCC_8293	RelP	NCBI	gi|116617790|ref|YP_818161.1|
Bacteria	Firmicutes	Listeria_innocua	Mesh1-L	NCBI	gi|16799882|ref|NP_470150.1|
Bacteria	Firmicutes	Listeria_innocua	Rel	NCBI	gi|16800626|ref|NP_470894.1|
Bacteria	Firmicutes	Listeria_innocua	RelP	NCBI	gi|16800035|ref|NP_470303.1|
Bacteria	Firmicutes	Listeria_innocua	RelQ	NCBI	gi|16799868|ref|NP_470136.1|
Bacteria	Firmicutes	Listeria_monocytogenes	Mesh1-L	NCBI	gi|16802854|ref|NP_464339.1|
Bacteria	Firmicutes	Listeria_monocytogenes	Rel	NCBI	gi|16803563|ref|NP_465048.1|
Bacteria	Firmicutes	Listeria_monocytogenes	RelP	NCBI	gi|16803007|ref|NP_464492.1|
Bacteria	Firmicutes	Listeria_monocytogenes	RelQ	NCBI	gi|16802844|ref|NP_464329.1|
Bacteria	Firmicutes	Listeria_monocytogenes_4b_F2365	Mesh1-L	NCBI	gi|46907042|ref|YP_013431.1|
Bacteria	Firmicutes	Listeria_monocytogenes_4b_F2365	Rel	NCBI	gi|46907751|ref|YP_014140.1|
Bacteria	Firmicutes	Listeria_monocytogenes_4b_F2365	RelP	NCBI	gi|46907199|ref|YP_013588.1|
Bacteria	Firmicutes	Listeria_monocytogenes_4b_F2365	RelQ	NCBI	gi|46907032|ref|YP_013421.1|
Bacteria	Firmicutes	Listeria_monocytogenes_Clip81459	Mesh1-L	NCBI	gi|226223429|ref|YP_002757536.1|
Bacteria	Firmicutes	Listeria_monocytogenes_Clip81459	Rel	NCBI	gi|226224124|ref|YP_002758231.1|
Bacteria	Firmicutes	Listeria_monocytogenes_Clip81459	RelP	NCBI	gi|226223585|ref|YP_002757692.1|
Bacteria	Firmicutes	Listeria_monocytogenes_Clip81459	RelQ	NCBI	gi|226223419|ref|YP_002757526.1|
Bacteria	Firmicutes	Listeria_monocytogenes_HCC23	Mesh1-L	NCBI	gi|217965092|ref|YP_002350770.1|
Bacteria	Firmicutes	Listeria_monocytogenes_HCC23	Rel	NCBI	gi|217964330|ref|YP_002350008.1|
Bacteria	Firmicutes	Listeria_monocytogenes_HCC23	RelP	NCBI	gi|217964934|ref|YP_002350612.1|
Bacteria	Firmicutes	Listeria_monocytogenes_HCC23	RelQ	NCBI	gi|217965109|ref|YP_002350787.1|
Bacteria	Firmicutes	Listeria_welshimeri_serovar_6b_SLCC5334	Mesh1-L	NCBI	gi|116872227|ref|YP_849008.1|
Bacteria	Firmicutes	Listeria_welshimeri_serovar_6b_SLCC5334	Rel	NCBI	gi|116872952|ref|YP_849733.1|
Bacteria	Firmicutes	Listeria_welshimeri_serovar_6b_SLCC5334	RelP	NCBI	gi|116872367|ref|YP_849148.1|
Bacteria	Firmicutes	Listeria_welshimeri_serovar_6b_SLCC5334	RelQ	NCBI	gi|116872180|ref|YP_848961.1|
Bacteria	Firmicutes	Lysinibacillus_sphaericus_C3_41	Rel	NCBI	gi|169829352|ref|YP_001699510.1|
Bacteria	Firmicutes	Lysinibacillus_sphaericus_C3_41	RelP	NCBI	gi|169826806|ref|YP_001696964.1|
Bacteria	Firmicutes	Lysinibacillus_sphaericus_C3_41	RelQ	NCBI	gi|169829327|ref|YP_001699485.1|
Bacteria	Firmicutes	Macrococcus_caseolyticus_JCSC5402	Rel	NCBI	gi|222151518|ref|YP_002560674.1|
Bacteria	Firmicutes	Macrococcus_caseolyticus_JCSC5402	RelP	NCBI	gi|222150870|ref|YP_002560023.1|
Bacteria	Firmicutes	Macrococcus_caseolyticus_JCSC5402	RelQ	NCBI	gi|222150678|ref|YP_002559831.1|
Bacteria	Firmicutes	Moorella_thermoacetica_ATCC_39073	Rel	NCBI	gi|83590516|ref|YP_430525.1|
Bacteria	Firmicutes	Natranaerobius_thermophilus_JW_NM_WN_LF	Rel	NCBI	gi|188585914|ref|YP_001917459.1|
Bacteria	Firmicutes	Oceanobacillus_iheyensis	Mesh1-L	NCBI	gi|23097991|ref|NP_691457.1|
Bacteria	Firmicutes	Oceanobacillus_iheyensis	Rel	NCBI	gi|23099479|ref|NP_692945.1|
Bacteria	Firmicutes	Oceanobacillus_iheyensis	RelP	NCBI	gi|23098675|ref|NP_692141.1|
Bacteria	Firmicutes	Oenococcus_oeni_PSU-1	Rel	NCBI	gi|116490651|ref|YP_810195.1|
Bacteria	Firmicutes	Paenibacillus_JDR_2	Mesh1-L	NCBI	gi|251794651|ref|YP_003009382.1|
Bacteria	Firmicutes	Paenibacillus_JDR_2	Rel	NCBI	gi|251798355|ref|YP_003013086.1|
Bacteria	Firmicutes	Paenibacillus_JDR_2	RelP	NCBI	gi|251796164|ref|YP_003010895.1|
Bacteria	Firmicutes	Paenibacillus_JDR_2	RelQ	NCBI	gi|251799911|ref|YP_003014642.1|
Bacteria	Firmicutes	Pediococcus_pentosaceus_ATCC_25745	Rel	NCBI	gi|116492882|ref|YP_804617.1|
Bacteria	Firmicutes	Pediococcus_pentosaceus_ATCC_25745	RelP	NCBI	gi|116492964|ref|YP_804699.1|
Bacteria	Firmicutes	Pediococcus_pentosaceus_ATCC_25745	RelQ	NCBI	gi|116493391|ref|YP_805126.1|
Bacteria	Firmicutes	Pelotomaculum_thermopropionicum_SI	Rel	NCBI	gi|147677380|ref|YP_001211595.1|
Bacteria	Firmicutes	Staphylococcus_aureus_aureus_MRSA252	Rel	NCBI	gi|49483878|ref|YP_041102.1|
Bacteria	Firmicutes	Staphylococcus_aureus_aureus_MRSA252	RelP	NCBI	gi|49483168|ref|YP_040392.1|
Bacteria	Firmicutes	Staphylococcus_aureus_aureus_MRSA252	RelQ	NCBI	gi|49484710|ref|YP_041934.1|
Bacteria	Firmicutes	Staphylococcus_aureus_aureus_MSSA476	Rel	NCBI	gi|49486467|ref|YP_043688.1|
Bacteria	Firmicutes	Staphylococcus_aureus_aureus_MSSA476	RelP	NCBI	gi|49485781|ref|YP_043002.1|
Bacteria	Firmicutes	Staphylococcus_aureus_aureus_MSSA476	RelQ	NCBI	gi|49487286|ref|YP_044507.1|
Bacteria	Firmicutes	Staphylococcus_aureus_COL	Rel	NCBI	gi|57650515|ref|YP_186528.1|
Bacteria	Firmicutes	Staphylococcus_aureus_COL	RelP	NCBI	gi|57650198|ref|YP_185878.1|
Bacteria	Firmicutes	Staphylococcus_aureus_COL	RelQ	NCBI	gi|57651016|ref|YP_187312.1|
Bacteria	Firmicutes	Staphylococcus_aureus_JH1	Rel	NCBI	gi|150394182|ref|YP_001316857.1|
Bacteria	Firmicutes	Staphylococcus_aureus_JH1	RelP	NCBI	gi|150393491|ref|YP_001316166.1|
Bacteria	Firmicutes	Staphylococcus_aureus_JH1	RelQ	NCBI	gi|150395019|ref|YP_001317694.1|
Bacteria	Firmicutes	Staphylococcus_aureus_JH9	Rel	NCBI	gi|148268114|ref|YP_001247057.1|
Bacteria	Firmicutes	Staphylococcus_aureus_JH9	RelP	NCBI	gi|148267438|ref|YP_001246381.1|
Bacteria	Firmicutes	Staphylococcus_aureus_JH9	RelQ	NCBI	gi|148268942|ref|YP_001247885.1|
Bacteria	Firmicutes	Staphylococcus_aureus_Mu3	Rel	NCBI	gi|156979952|ref|YP_001442211.1|
Bacteria	Firmicutes	Staphylococcus_aureus_Mu3	RelP	NCBI	gi|156979331|ref|YP_001441590.1|
Bacteria	Firmicutes	Staphylococcus_aureus_Mu3	RelQ	NCBI	gi|156980824|ref|YP_001443083.1|
Bacteria	Firmicutes	Staphylococcus_aureus_Mu50	Rel	NCBI	gi|15924624|ref|NP_372158.1|
Bacteria	Firmicutes	Staphylococcus_aureus_Mu50	RelP	NCBI	gi|15923996|ref|NP_371530.1|
Bacteria	Firmicutes	Staphylococcus_aureus_Mu50	RelQ	NCBI	gi|15925499|ref|NP_373033.1|
Bacteria	Firmicutes	Staphylococcus_aureus_MW2	Rel	NCBI	gi|21283313|ref|NP_646401.1|
Bacteria	Firmicutes	Staphylococcus_aureus_MW2	RelP	NCBI	gi|21282616|ref|NP_645704.1|
Bacteria	Firmicutes	Staphylococcus_aureus_MW2	RelQ	NCBI	gi|21284156|ref|NP_647244.1|
Bacteria	Firmicutes	Staphylococcus_aureus_N315	Rel	NCBI	gi|15927214|ref|NP_374747.1|
Bacteria	Firmicutes	Staphylococcus_aureus_N315	RelP	NCBI	gi|15926594|ref|NP_374127.1|
Bacteria	Firmicutes	Staphylococcus_aureus_N315	RelQ	NCBI	gi|15928088|ref|NP_375621.1|
Bacteria	Firmicutes	Staphylococcus_aureus_NCTC_8325	Rel	NCBI	gi|88195445|ref|YP_500249.1|
Bacteria	Firmicutes	Staphylococcus_aureus_NCTC_8325	RelP	NCBI	gi|88194699|ref|YP_499495.1|
Bacteria	Firmicutes	Staphylococcus_aureus_NCTC_8325	RelQ	NCBI	gi|88196445|ref|YP_501269.1|
Bacteria	Firmicutes	Staphylococcus_aureus_Newman	Rel	NCBI	gi|151221748|ref|YP_001332570.1|
Bacteria	Firmicutes	Staphylococcus_aureus_Newman	RelP	NCBI	gi|151221088|ref|YP_001331910.1|
Bacteria	Firmicutes	Staphylococcus_aureus_Newman	RelQ	NCBI	gi|151222617|ref|YP_001333439.1|
Bacteria	Firmicutes	Staphylococcus_aureus_RF122	Rel	NCBI	gi|82751232|ref|YP_416973.1|
Bacteria	Firmicutes	Staphylococcus_aureus_RF122	RelP	NCBI	gi|82750618|ref|YP_416359.1|
Bacteria	Firmicutes	Staphylococcus_aureus_RF122	RelQ	NCBI	gi|82752090|ref|YP_417831.1|
Bacteria	Firmicutes	Staphylococcus_aureus_USA300_FPR3757	Rel	NCBI	gi|87162370|ref|YP_494285.1|
Bacteria	Firmicutes	Staphylococcus_aureus_USA300_FPR3757	RelP	NCBI	gi|87161055|ref|YP_493607.1|
Bacteria	Firmicutes	Staphylococcus_aureus_USA300_FPR3757	RelQ	NCBI	gi|87160878|ref|YP_495080.1|
Bacteria	Firmicutes	Staphylococcus_aureus_USA300_TCH1516	Rel	NCBI	gi|161509859|ref|YP_001575518.1|
Bacteria	Firmicutes	Staphylococcus_aureus_USA300_TCH1516	RelP	NCBI	gi|161509203|ref|YP_001574862.1|
Bacteria	Firmicutes	Staphylococcus_aureus_USA300_TCH1516	RelQ	NCBI	gi|161510702|ref|YP_001576361.1|
Bacteria	Firmicutes	Staphylococcus_carnosus_TM300	Rel	NCBI	gi|224476731|ref|YP_002634337.1|
Bacteria	Firmicutes	Staphylococcus_carnosus_TM300	RelP	NCBI	gi|224476100|ref|YP_002633706.1|
Bacteria	Firmicutes	Staphylococcus_carnosus_TM300	RelQ	NCBI	gi|224477439|ref|YP_002635045.1|
Bacteria	Firmicutes	Staphylococcus_epidermidis_ATCC_12228	Rel	NCBI	gi|27468233|ref|NP_764870.1|
Bacteria	Firmicutes	Staphylococcus_epidermidis_ATCC_12228	RelP	NCBI	gi|27467613|ref|NP_764250.1|
Bacteria	Firmicutes	Staphylococcus_epidermidis_ATCC_12228	RelQ	NCBI	gi|27468970|ref|NP_765607.1|
Bacteria	Firmicutes	Staphylococcus_epidermidis_RP62A	Rel	NCBI	gi|57867129|ref|YP_188772.1|
Bacteria	Firmicutes	Staphylococcus_epidermidis_RP62A	RelP	NCBI	gi|57866549|ref|YP_188177.1|
Bacteria	Firmicutes	Staphylococcus_epidermidis_RP62A	RelQ	NCBI	gi|57865473|ref|YP_189621.1|
Bacteria	Firmicutes	Staphylococcus_haemolyticus	Rel	NCBI	gi|70726288|ref|YP_253202.1|
Bacteria	Firmicutes	Staphylococcus_haemolyticus	RelP	NCBI	gi|70726953|ref|YP_253867.1|
Bacteria	Firmicutes	Staphylococcus_haemolyticus	RelQ	NCBI	gi|70725571|ref|YP_252485.1|
Bacteria	Firmicutes	Staphylococcus_saprophyticus	Rel	NCBI	gi|73662434|ref|YP_301215.1|
Bacteria	Firmicutes	Staphylococcus_saprophyticus	RelP	NCBI	gi|73663088|ref|YP_301869.1|
Bacteria	Firmicutes	Staphylococcus_saprophyticus	RelQ	NCBI	gi|73661716|ref|YP_300497.1|
Bacteria	Firmicutes	Streptococcus_agalactiae_2603	fpRel2	NCBI	gi|22536725|ref|NP_687576.1|
Bacteria	Firmicutes	Streptococcus_agalactiae_2603	Rel	NCBI	gi|22538077|ref|NP_688928.1|
Bacteria	Firmicutes	Streptococcus_agalactiae_2603	RelP	NCBI	gi|22537253|ref|NP_688104.1|
Bacteria	Firmicutes	Streptococcus_agalactiae_2603	RelQ	NCBI	gi|22537476|ref|NP_688327.1|
Bacteria	Firmicutes	Streptococcus_agalactiae_A909	Rel	NCBI	gi|76788162|ref|YP_330495.1|
Bacteria	Firmicutes	Streptococcus_agalactiae_A909	RelP	NCBI	gi|76788526|ref|YP_329801.1|
Bacteria	Firmicutes	Streptococcus_agalactiae_A909	RelQ	NCBI	gi|76787052|ref|YP_329970.1|
Bacteria	Firmicutes	Streptococcus_agalactiae_NEM316	Rel	NCBI	gi|25011966|ref|NP_736361.1|
Bacteria	Firmicutes	Streptococcus_agalactiae_NEM316	RelP	NCBI	gi|25011213|ref|NP_735608.1|
Bacteria	Firmicutes	Streptococcus_agalactiae_NEM316	RelQ	NCBI	gi|25011441|ref|NP_735836.1|
Bacteria	Firmicutes	Streptococcus_dysgalactiae_equisimilis_GGS_124	Rel	NCBI	gi|251781660|ref|YP_002995962.1|
Bacteria	Firmicutes	Streptococcus_dysgalactiae_equisimilis_GGS_124	RelP	NCBI	gi|251782297|ref|YP_002996599.1|
Bacteria	Firmicutes	Streptococcus_dysgalactiae_equisimilis_GGS_124	RelQ	NCBI	gi|251782238|ref|YP_002996540.1|
Bacteria	Firmicutes	Streptococcus_dysgalactiae_equisimilis_GGS_124	RelQ	NCBI	gi|251782239|ref|YP_002996541.1|
Bacteria	Firmicutes	Streptococcus_equi_4047	fpRel2	NCBI	gi|225871437|ref|YP_002747384.1|
Bacteria	Firmicutes	Streptococcus_equi_4047	pbcSpo	NCBI	gi|225871044|ref|YP_002746991.1|
Bacteria	Firmicutes	Streptococcus_equi_4047	Rel	NCBI	gi|225871285|ref|YP_002747232.1|
Bacteria	Firmicutes	Streptococcus_equi_4047	RelP	NCBI	gi|225870505|ref|YP_002746452.1|
Bacteria	Firmicutes	Streptococcus_equi_zooepidemicus	fpRel2	NCBI	gi|225869435|ref|YP_002745383.1|
Bacteria	Firmicutes	Streptococcus_equi_zooepidemicus	Rel	NCBI	gi|225867804|ref|YP_002743752.1|
Bacteria	Firmicutes	Streptococcus_equi_zooepidemicus	RelP	NCBI	gi|225868500|ref|YP_002744448.1|
Bacteria	Firmicutes	Streptococcus_equi_zooepidemicus_MGCS10565	Rel	NCBI	gi|195978873|ref|YP_002124117.1|
Bacteria	Firmicutes	Streptococcus_equi_zooepidemicus_MGCS10565	RelP	NCBI	gi|195978166|ref|YP_002123410.1|
Bacteria	Firmicutes	Streptococcus_gordonii_Challis_substr_CH1	Rel	NCBI	gi|157150146|ref|YP_001451091.1|
Bacteria	Firmicutes	Streptococcus_gordonii_Challis_substr_CH1	RelP	NCBI	gi|157149687|ref|YP_001450509.1|
Bacteria	Firmicutes	Streptococcus_gordonii_Challis_substr_CH1	RelQ	NCBI	gi|157149811|ref|YP_001449802.1|
Bacteria	Firmicutes	Streptococcus_mutans	fpRel2	NCBI	gi|24379631|ref|NP_721586.1|
Bacteria	Firmicutes	Streptococcus_mutans	Rel	NCBI	gi|24380383|ref|NP_722338.1|
Bacteria	Firmicutes	Streptococcus_mutans	RelP	NCBI	gi|24379484|ref|NP_721439.1|
Bacteria	Firmicutes	Streptococcus_mutans	RelQ	NCBI	gi|24379371|ref|NP_721326.1|
Bacteria	Firmicutes	Streptococcus_pneumoniae_70585	Rel	NCBI	gi|225859401|ref|YP_002740911.1|
Bacteria	Firmicutes	Streptococcus_pneumoniae_70585	RelP	NCBI	gi|225858909|ref|YP_002740419.1|
Bacteria	Firmicutes	Streptococcus_pneumoniae_ATCC_700669	Mesh1-L	NCBI	gi|221232036|ref|YP_002511188.1|
Bacteria	Firmicutes	Streptococcus_pneumoniae_ATCC_700669	Rel	NCBI	gi|221232384|ref|YP_002511537.1|
Bacteria	Firmicutes	Streptococcus_pneumoniae_ATCC_700669	RelP	NCBI	gi|221231838|ref|YP_002510990.1|
Bacteria	Firmicutes	Streptococcus_pneumoniae_CGSP14	Mesh1-L	NCBI	gi|182684257|ref|YP_001836004.1|
Bacteria	Firmicutes	Streptococcus_pneumoniae_CGSP14	Rel	NCBI	gi|182684588|ref|YP_001836335.1|
Bacteria	Firmicutes	Streptococcus_pneumoniae_CGSP14	RelP	NCBI	gi|182684152|ref|YP_001835899.1|
Bacteria	Firmicutes	Streptococcus_pneumoniae_D39	Rel	NCBI	gi|116516708|ref|YP_816914.1|
Bacteria	Firmicutes	Streptococcus_pneumoniae_D39	RelP	NCBI	gi|116515750|ref|YP_816458.1|
Bacteria	Firmicutes	Streptococcus_pneumoniae_G54	pbcSpo	NCBI	gi|194396971|ref|YP_002038655.1|
Bacteria	Firmicutes	Streptococcus_pneumoniae_G54	Rel	NCBI	gi|194397589|ref|YP_002038260.1|
Bacteria	Firmicutes	Streptococcus_pneumoniae_G54	RelP	NCBI	gi|194397029|ref|YP_002037727.1|
Bacteria	Firmicutes	Streptococcus_pneumoniae_Hungary19A_6	pbcSpo	NCBI	gi|169832462|ref|YP_001695427.1|
Bacteria	Firmicutes	Streptococcus_pneumoniae_Hungary19A_6	Rel	NCBI	gi|169832945|ref|YP_001695030.1|
Bacteria	Firmicutes	Streptococcus_pneumoniae_Hungary19A_6	RelP	NCBI	gi|169833659|ref|YP_001694521.1|
Bacteria	Firmicutes	Streptococcus_pneumoniae_JJA	pbcSpo	NCBI	gi|225855372|ref|YP_002736884.1|
Bacteria	Firmicutes	Streptococcus_pneumoniae_JJA	Rel	NCBI	gi|225855074|ref|YP_002736586.1|
Bacteria	Firmicutes	Streptococcus_pneumoniae_JJA	RelP	NCBI	gi|225854592|ref|YP_002736104.1|
Bacteria	Firmicutes	Streptococcus_pneumoniae_P1031	Rel	NCBI	gi|225857262|ref|YP_002738773.1|
Bacteria	Firmicutes	Streptococcus_pneumoniae_P1031	RelP	NCBI	gi|225856740|ref|YP_002738251.1|
Bacteria	Firmicutes	Streptococcus_pneumoniae_R6	Rel	NCBI	gi|15903530|ref|NP_359080.1|
Bacteria	Firmicutes	Streptococcus_pneumoniae_R6	RelP	NCBI	gi|15903048|ref|NP_358598.1|
Bacteria	Firmicutes	Streptococcus_pneumoniae_Taiwan19F_14	Rel	NCBI	gi|225861474|ref|YP_002742983.1|
Bacteria	Firmicutes	Streptococcus_pneumoniae_Taiwan19F_14	RelP	NCBI	gi|225861062|ref|YP_002742571.1|
Bacteria	Firmicutes	Streptococcus_pneumoniae_TIGR4	Rel	NCBI	gi|15901481|ref|NP_346085.1|
Bacteria	Firmicutes	Streptococcus_pneumoniae_TIGR4	RelP	NCBI	gi|15900965|ref|NP_345569.1|
Bacteria	Firmicutes	Streptococcus_pyogenes_M1_GAS	Rel	NCBI	gi|15675772|ref|NP_269946.1|
Bacteria	Firmicutes	Streptococcus_pyogenes_M1_GAS	RelP	NCBI	gi|15675105|ref|NP_269279.1|
Bacteria	Firmicutes	Streptococcus_pyogenes_M1_GAS	RelQ	NCBI	gi|15674898|ref|NP_269072.1|
Bacteria	Firmicutes	Streptococcus_pyogenes_Manfredo	Rel	NCBI	gi|139474459|ref|YP_001129175.1|
Bacteria	Firmicutes	Streptococcus_pyogenes_Manfredo	RelP	NCBI	gi|139473782|ref|YP_001128498.1|
Bacteria	Firmicutes	Streptococcus_pyogenes_Manfredo	RelQ	NCBI	gi|139473962|ref|YP_001128678.1|
Bacteria	Firmicutes	Streptococcus_pyogenes_MGAS10270	Rel	NCBI	gi|94991264|ref|YP_599364.1|
Bacteria	Firmicutes	Streptococcus_pyogenes_MGAS10270	RelP	NCBI	gi|94990472|ref|YP_598572.1|
Bacteria	Firmicutes	Streptococcus_pyogenes_MGAS10270	RelQ	NCBI	gi|94990246|ref|YP_598346.1|
Bacteria	Firmicutes	Streptococcus_pyogenes_MGAS10394	Rel	NCBI	gi|50915040|ref|YP_061012.1|
Bacteria	Firmicutes	Streptococcus_pyogenes_MGAS10394	RelP	NCBI	gi|50914191|ref|YP_060163.1|
Bacteria	Firmicutes	Streptococcus_pyogenes_MGAS10394	RelQ	NCBI	gi|50914042|ref|YP_060014.1|
Bacteria	Firmicutes	Streptococcus_pyogenes_MGAS10750	Rel	NCBI	gi|94995176|ref|YP_603274.1|
Bacteria	Firmicutes	Streptococcus_pyogenes_MGAS10750	RelP	NCBI	gi|94994394|ref|YP_602492.1|
Bacteria	Firmicutes	Streptococcus_pyogenes_MGAS10750	RelQ	NCBI	gi|94994167|ref|YP_602265.1|
Bacteria	Firmicutes	Streptococcus_pyogenes_MGAS2096	Rel	NCBI	gi|94993206|ref|YP_601305.1|
Bacteria	Firmicutes	Streptococcus_pyogenes_MGAS2096	RelP	NCBI	gi|94992420|ref|YP_600519.1|
Bacteria	Firmicutes	Streptococcus_pyogenes_MGAS2096	RelQ	NCBI	gi|94992247|ref|YP_600346.1|
Bacteria	Firmicutes	Streptococcus_pyogenes_MGAS315	Rel	NCBI	gi|21911237|ref|NP_665505.1|
Bacteria	Firmicutes	Streptococcus_pyogenes_MGAS315	RelP	NCBI	gi|21910320|ref|NP_664588.1|
Bacteria	Firmicutes	Streptococcus_pyogenes_MGAS315	RelQ	NCBI	gi|21910128|ref|NP_664396.1|
Bacteria	Firmicutes	Streptococcus_pyogenes_MGAS5005	Rel	NCBI	gi|71911499|ref|YP_283049.1|
Bacteria	Firmicutes	Streptococcus_pyogenes_MGAS5005	RelP	NCBI	gi|71910660|ref|YP_282210.1|
Bacteria	Firmicutes	Streptococcus_pyogenes_MGAS5005	RelQ	NCBI	gi|71910492|ref|YP_282042.1|
Bacteria	Firmicutes	Streptococcus_pyogenes_MGAS6180	Rel	NCBI	gi|71904336|ref|YP_281139.1|
Bacteria	Firmicutes	Streptococcus_pyogenes_MGAS6180	RelP	NCBI	gi|71903488|ref|YP_280291.1|
Bacteria	Firmicutes	Streptococcus_pyogenes_MGAS6180	RelQ	NCBI	gi|71903324|ref|YP_280127.1|
Bacteria	Firmicutes	Streptococcus_pyogenes_MGAS8232	Rel	NCBI	gi|19746884|ref|NP_608020.1|
Bacteria	Firmicutes	Streptococcus_pyogenes_MGAS8232	RelP	NCBI	gi|19746074|ref|NP_607210.1|
Bacteria	Firmicutes	Streptococcus_pyogenes_MGAS8232	RelQ	NCBI	gi|19745941|ref|NP_607077.1|
Bacteria	Firmicutes	Streptococcus_pyogenes_MGAS9429	Rel	NCBI	gi|94989319|ref|YP_597420.1|
Bacteria	Firmicutes	Streptococcus_pyogenes_MGAS9429	RelP	NCBI	gi|94988596|ref|YP_596697.1|
Bacteria	Firmicutes	Streptococcus_pyogenes_MGAS9429	RelQ	NCBI	gi|94988365|ref|YP_596466.1|
Bacteria	Firmicutes	Streptococcus_pyogenes_NZ131	Rel	NCBI	gi|209560112|ref|YP_002286584.1|
Bacteria	Firmicutes	Streptococcus_pyogenes_NZ131	RelP	NCBI	gi|209559408|ref|YP_002285880.1|
Bacteria	Firmicutes	Streptococcus_pyogenes_NZ131	RelQ	NCBI	gi|209559226|ref|YP_002285698.1|
Bacteria	Firmicutes	Streptococcus_pyogenes_SSI-1	Rel	NCBI	gi|28896614|ref|NP_802964.1|
Bacteria	Firmicutes	Streptococcus_pyogenes_SSI-1	RelP	NCBI	gi|28895897|ref|NP_802247.1|
Bacteria	Firmicutes	Streptococcus_pyogenes_SSI-1	RelQ	NCBI	gi|28896173|ref|NP_802523.1|
Bacteria	Firmicutes	Streptococcus_sanguinis_SK36	Rel	NCBI	gi|125717126|ref|YP_001034259.1|
Bacteria	Firmicutes	Streptococcus_sanguinis_SK36	RelP	NCBI	gi|125718031|ref|YP_001035164.1|
Bacteria	Firmicutes	Streptococcus_sanguinis_SK36	RelQ	NCBI	gi|125718594|ref|YP_001035727.1|
Bacteria	Firmicutes	Streptococcus_suis_05ZYH33	Rel	NCBI	gi|146319748|ref|YP_001199460.1|
Bacteria	Firmicutes	Streptococcus_suis_05ZYH33	RelP	NCBI	gi|146318714|ref|YP_001198426.1|
Bacteria	Firmicutes	Streptococcus_suis_98HAH33	Rel	NCBI	gi|146321944|ref|YP_001201655.1|
Bacteria	Firmicutes	Streptococcus_suis_98HAH33	RelP	NCBI	gi|146320922|ref|YP_001200633.1|
Bacteria	Firmicutes	Streptococcus_suis_BM407	Rel	NCBI	gi|253756495|ref|YP_003029635.1|
Bacteria	Firmicutes	Streptococcus_suis_BM407	RelP	NCBI	gi|253755473|ref|YP_003028613.1|
Bacteria	Firmicutes	Streptococcus_suis_P1_7	Rel	NCBI	gi|253754562|ref|YP_003027703.1|
Bacteria	Firmicutes	Streptococcus_suis_P1_7	RelP	NCBI	gi|253753646|ref|YP_003026787.1|
Bacteria	Firmicutes	Streptococcus_suis_SC84	Rel	NCBI	gi|253752736|ref|YP_003025877.1|
Bacteria	Firmicutes	Streptococcus_suis_SC84	RelP	NCBI	gi|253751823|ref|YP_003024964.1|
Bacteria	Firmicutes	Streptococcus_thermophilus_CNRZ1066	Rel	NCBI	gi|55822133|ref|YP_140574.1|
Bacteria	Firmicutes	Streptococcus_thermophilus_CNRZ1066	RelP	NCBI	gi|55823369|ref|YP_141809.1|
Bacteria	Firmicutes	Streptococcus_thermophilus_LMD-9	Rel	NCBI	gi|116627099|ref|YP_819718.1|
Bacteria	Firmicutes	Streptococcus_thermophilus_LMD-9	RelP	NCBI	gi|116628162|ref|YP_820781.1|
Bacteria	Firmicutes	Streptococcus_thermophilus_LMG_18311	Rel	NCBI	gi|55820243|ref|YP_138685.1|
Bacteria	Firmicutes	Streptococcus_thermophilus_LMG_18311	RelP	NCBI	gi|55821443|ref|YP_139884.1|
Bacteria	Firmicutes	Streptococcus_uberis_0140J	Rel	NCBI	gi|222152432|ref|YP_002561607.1|
Bacteria	Firmicutes	Streptococcus_uberis_0140J	RelP	NCBI	gi|222153005|ref|YP_002562182.1|
Bacteria	Firmicutes	Symbiobacterium_thermophilum_IAM14863	divRel	NCBI	gi|51892774|ref|YP_075465.1|
Bacteria	Firmicutes	Symbiobacterium_thermophilum_IAM14863	Rel	NCBI	gi|51893575|ref|YP_076266.1|
Bacteria	Firmicutes	Syntrophomonas_wolfei_Goettingen	Rel	NCBI	gi|114566344|ref|YP_753498.1|
Bacteria	Firmicutes	Thermoanaerobacter_pseudethanolicus_ATCC_33223	Rel	NCBI	gi|167037441|ref|YP_001665019.1|
Bacteria	Firmicutes	Thermoanaerobacter_tengcongensis	Rel	NCBI	gi|20807650|ref|NP_622821.1|
Bacteria	Fusobacteria	Fusobacterium_nucleatum	fpRel	NCBI	gi|19704261|ref|NP_603823.1|
Bacteria	Fusobacteria	Fusobacterium_nucleatum	Rel	NCBI	gi|19704814|ref|NP_604376.1|
Bacteria	Fusobacteria	Leptotrichia_buccalis_DSM_1135	Rel	NCBI	gi|257126707|ref|YP_003164821.1|
Bacteria	Gemmatimonadetes	Gemmatimonas_aurantiaca_T_27	Mesh1-L	NCBI	gi|226225551|ref|YP_002759657.1|
Bacteria	Gemmatimonadetes	Gemmatimonas_aurantiaca_T_27	Rel	NCBI	gi|226227361|ref|YP_002761467.1|
Bacteria	Nitrospirae	Thermodesulfovibrio_yellowstonii_DSM_11347	Rel	NCBI	gi|206890423|ref|YP_002248838.1|
Bacteria	Proteobacteria	Acetobacter_pasteurianus_IFO_3283_01	capRel	NCBI	gi|258541931|ref|YP_003187364.1|
Bacteria	Proteobacteria	Acetobacter_pasteurianus_IFO_3283_01	Rel	NCBI	gi|258541741|ref|YP_003187174.1|
Bacteria	Proteobacteria	Acidiphilium_cryptum_JF-5	Rel	NCBI	gi|148259547|ref|YP_001233674.1|
Bacteria	Proteobacteria	Acidithiobacillus_ferrooxidans_ATCC_23270	SpoT	NCBI	gi|218666350|ref|YP_002425057.1|
Bacteria	Proteobacteria	Acidithiobacillus_ferrooxidans_ATCC_53993	SpoT	NCBI	gi|198282856|ref|YP_002219177.1|
Bacteria	Proteobacteria	Acidovorax_avenae_citrulli_AAC00-1	bdRel	NCBI	gi|120611160|ref|YP_970838.1|
Bacteria	Proteobacteria	Acidovorax_avenae_citrulli_AAC00-1	RelA	NCBI	gi|120610273|ref|YP_969951.1|
Bacteria	Proteobacteria	Acidovorax_avenae_citrulli_AAC00-1	SpoT	NCBI	gi|120612232|ref|YP_971910.1|
Bacteria	Proteobacteria	Acidovorax_JS42	bdRel	NCBI	gi|121594418|ref|YP_986314.1|
Bacteria	Proteobacteria	Acidovorax_JS42	RelA	NCBI	gi|121595454|ref|YP_987350.1|
Bacteria	Proteobacteria	Acidovorax_JS42	SpoT	NCBI	gi|121593369|ref|YP_985265.1|
Bacteria	Proteobacteria	Acinetobacter_baumannii_AB0057	capRel	NCBI	gi|213157754|ref|YP_002320552.1|
Bacteria	Proteobacteria	Acinetobacter_baumannii_AB0057	divSpo	NCBI	gi|213157411|ref|YP_002319456.1|
Bacteria	Proteobacteria	Acinetobacter_baumannii_AB0057	RelA	NCBI	gi|213156041|ref|YP_002318086.1|
Bacteria	Proteobacteria	Acinetobacter_baumannii_AB0057	SpoT	NCBI	gi|213158928|ref|YP_002320926.1|
Bacteria	Proteobacteria	Acinetobacter_baumannii_AB307_0294	divSpo	NCBI	gi|215483380|ref|YP_002325593.1|
Bacteria	Proteobacteria	Acinetobacter_baumannii_AB307_0294	RelA	NCBI	gi|215484632|ref|YP_002326867.1|
Bacteria	Proteobacteria	Acinetobacter_baumannii_AB307_0294	SpoT	NCBI	gi|215482089|ref|YP_002324271.1|
Bacteria	Proteobacteria	Acinetobacter_baumannii_ACICU	divSpo	NCBI	gi|184158161|ref|YP_001846500.1|
Bacteria	Proteobacteria	Acinetobacter_baumannii_ACICU	RelA	NCBI	gi|184156903|ref|YP_001845242.1|
Bacteria	Proteobacteria	Acinetobacter_baumannii_ACICU	SpoT	NCBI	gi|184159692|ref|YP_001848031.1|
Bacteria	Proteobacteria	Acinetobacter_baumannii_ATCC_17978	RelA	NCBI	gi|126640648|ref|YP_001083632.1|
Bacteria	Proteobacteria	Acinetobacter_baumannii_ATCC_17978	SpoT	NCBI	gi|126643187|ref|YP_001086171.1|
Bacteria	Proteobacteria	Acinetobacter_baumannii_AYE	divSpo	NCBI	gi|169795893|ref|YP_001713686.1|
Bacteria	Proteobacteria	Acinetobacter_baumannii_AYE	RelA	NCBI	gi|169797169|ref|YP_001714962.1|
Bacteria	Proteobacteria	Acinetobacter_baumannii_AYE	SpoT	NCBI	gi|169794500|ref|YP_001712293.1|
Bacteria	Proteobacteria	Acinetobacter_baumannii_SDF	RelA	NCBI	gi|169634354|ref|YP_001708090.1|
Bacteria	Proteobacteria	Acinetobacter_baumannii_SDF	SpoT	NCBI	gi|169632266|ref|YP_001706002.1|
Bacteria	Proteobacteria	Acinetobacter_sp_ADP1	pbcSpo	NCBI	gi|50084814|ref|YP_046324.1|
Bacteria	Proteobacteria	Acinetobacter_sp_ADP1	RelA	NCBI	gi|50086079|ref|YP_047589.1|
Bacteria	Proteobacteria	Acinetobacter_sp_ADP1	SpoT	NCBI	gi|50086309|ref|YP_047819.1|
Bacteria	Proteobacteria	Actinobacillus_pleuropneumoniae_L20	fpRel2	NCBI	gi|126208932|ref|YP_001054157.1|
Bacteria	Proteobacteria	Actinobacillus_pleuropneumoniae_L20	RelA	NCBI	gi|126207889|ref|YP_001053114.1|
Bacteria	Proteobacteria	Actinobacillus_pleuropneumoniae_L20	SpoT	NCBI	gi|126209287|ref|YP_001054512.1|
Bacteria	Proteobacteria	Actinobacillus_pleuropneumoniae_serovar_3_JL03	SpoT	NCBI	gi|165977262|ref|YP_001652855.1|
Bacteria	Proteobacteria	Actinobacillus_pleuropneumoniae_serovar_7_AP76	RelA	NCBI	gi|190149698|ref|YP_001968223.1|
Bacteria	Proteobacteria	Actinobacillus_pleuropneumoniae_serovar_7_AP76	SpoT	NCBI	gi|190151180|ref|YP_001969705.1|
Bacteria	Proteobacteria	Actinobacillus_succinogenes_130Z	fpRel2	NCBI	gi|152978507|ref|YP_001344136.1|
Bacteria	Proteobacteria	Actinobacillus_succinogenes_130Z	RelA	NCBI	gi|152977877|ref|YP_001343506.1|
Bacteria	Proteobacteria	Actinobacillus_succinogenes_130Z	SpoT	NCBI	gi|152978696|ref|YP_001344325.1|
Bacteria	Proteobacteria	Aeromonas_hydrophila_ATCC_7966	bdRel	NCBI	gi|117620602|ref|YP_857516.1|
Bacteria	Proteobacteria	Aeromonas_hydrophila_ATCC_7966	RelA	NCBI	gi|117621333|ref|YP_855361.1|
Bacteria	Proteobacteria	Aeromonas_hydrophila_ATCC_7966	SpoT	NCBI	gi|117621008|ref|YP_854564.1|
Bacteria	Proteobacteria	Aeromonas_salmonicida_A449	RelA	NCBI	gi|145300353|ref|YP_001143194.1|
Bacteria	Proteobacteria	Aeromonas_salmonicida_A449	SpoT	NCBI	gi|145297151|ref|YP_001139992.1|
Bacteria	Proteobacteria	Aggregatibacter_actinomycetemcomitans_D11S_1	gRel	NCBI	gi|261866839|ref|YP_003254761.1|
Bacteria	Proteobacteria	Aggregatibacter_actinomycetemcomitans_D11S_1	RelA	NCBI	gi|261867309|ref|YP_003255231.1|
Bacteria	Proteobacteria	Aggregatibacter_actinomycetemcomitans_D11S_1	SpoT	NCBI	gi|261868131|ref|YP_003256053.1|
Bacteria	Proteobacteria	Aggregatibacter_aphrophilus_NJ8700	RelA	NCBI	gi|251793350|ref|YP_003008078.1|
Bacteria	Proteobacteria	Aggregatibacter_aphrophilus_NJ8700	SpoT	NCBI	gi|251793132|ref|YP_003007860.1|
Bacteria	Proteobacteria	Agrobacterium_radiobacter_K84	Rel	NCBI	gi|222085386|ref|YP_002543916.1|
Bacteria	Proteobacteria	Agrobacterium_tumefaciens_C58_Cereon	Rel	NCBI	gi|159184586|ref|NP_354053.2|
Bacteria	Proteobacteria	Agrobacterium_vitis_S4	Rel	NCBI	gi|222148078|ref|YP_002549035.1|
Bacteria	Proteobacteria	Alcanivorax_borkumensis_SK2	RelA	NCBI	gi|110834484|ref|YP_693343.1|
Bacteria	Proteobacteria	Alcanivorax_borkumensis_SK2	SpoT	NCBI	gi|110833037|ref|YP_691896.1|
Bacteria	Proteobacteria	Aliivibrio_salmonicida_LFI1238	RelA	NCBI	gi|209695936|ref|YP_002263866.1|
Bacteria	Proteobacteria	Aliivibrio_salmonicida_LFI1238	RelV	NCBI	gi|209694433|ref|YP_002262361.1|
Bacteria	Proteobacteria	Aliivibrio_salmonicida_LFI1238	SpoT	NCBI	gi|209693825|ref|YP_002261753.1|
Bacteria	Proteobacteria	Alkalilimnicola_ehrlichei_MLHE-1	RelA	NCBI	gi|114320256|ref|YP_741939.1|
Bacteria	Proteobacteria	Alkalilimnicola_ehrlichei_MLHE-1	SpoT	NCBI	gi|114321589|ref|YP_743272.1|
Bacteria	Proteobacteria	Alteromonas_macleodii__Deep_ecotype_	gRel	NCBI	gi|196154936|ref|YP_002124425.1|
Bacteria	Proteobacteria	Alteromonas_macleodii__Deep_ecotype_	RelA	NCBI	gi|196158198|ref|YP_002127687.1|
Bacteria	Proteobacteria	Alteromonas_macleodii__Deep_ecotype_	SpoT	NCBI	gi|196154978|ref|YP_002124467.1|
Bacteria	Proteobacteria	Anaeromyxobacter_dehalogenans_2CP-C	Mesh1-L	NCBI	gi|86160297|ref|YP_467082.1|
Bacteria	Proteobacteria	Anaeromyxobacter_dehalogenans_2CP-C	Rel	NCBI	gi|86158972|ref|YP_465757.1|
Bacteria	Proteobacteria	Anaeromyxobacter_dehalogenans_2CP_1	Mesh1-L	NCBI	gi|220919105|ref|YP_002494409.1|
Bacteria	Proteobacteria	Anaeromyxobacter_dehalogenans_2CP_1	Rel	NCBI	gi|220916506|ref|YP_002491810.1|
Bacteria	Proteobacteria	Anaeromyxobacter_Fw109-5	pbcSpo	NCBI	gi|153006859|ref|YP_001381184.1|
Bacteria	Proteobacteria	Anaeromyxobacter_Fw109-5	Rel	NCBI	gi|153004178|ref|YP_001378503.1|
Bacteria	Proteobacteria	Anaeromyxobacter_K	Mesh1-L	NCBI	gi|197124370|ref|YP_002136321.1|
Bacteria	Proteobacteria	Anaeromyxobacter_K	Rel	NCBI	gi|197121709|ref|YP_002133660.1|
Bacteria	Proteobacteria	Arcobacter_butzleri_RM4018	Rel	NCBI	gi|157736896|ref|YP_001489579.1|
Bacteria	Proteobacteria	Aromatoleum_aromaticum_EbN1	RelA	NCBI	gi|56479168|ref|YP_160757.1|
Bacteria	Proteobacteria	Aromatoleum_aromaticum_EbN1	SpoT	NCBI	gi|56477408|ref|YP_158997.1|
Bacteria	Proteobacteria	Azoarcus_BH72	RelA	NCBI	gi|119897979|ref|YP_933192.1|
Bacteria	Proteobacteria	Azoarcus_BH72	SpoT	NCBI	gi|119900240|ref|YP_935453.1|
Bacteria	Proteobacteria	Azorhizobium_caulinodans_ORS_571	Rel	NCBI	gi|158423624|ref|YP_001524916.1|
Bacteria	Proteobacteria	Azotobacter_vinelandii_DJ	RelA	NCBI	gi|226945754|ref|YP_002800827.1|
Bacteria	Proteobacteria	Azotobacter_vinelandii_DJ	SpoT	NCBI	gi|226942443|ref|YP_002797516.1|
Bacteria	Proteobacteria	Bartonella_bacilliformis_KC583	Rel	NCBI	gi|121602722|ref|YP_988784.1|
Bacteria	Proteobacteria	Bartonella_grahamii_as4aup	Rel	NCBI	gi|240850192|ref|YP_002971585.1|
Bacteria	Proteobacteria	Bartonella_henselae_Houston-1	Rel	NCBI	gi|49475299|ref|YP_033340.1|
Bacteria	Proteobacteria	Bartonella_quintana_Toulouse	Rel	NCBI	gi|49474061|ref|YP_032103.1|
Bacteria	Proteobacteria	Bartonella_tribocorum_CIP_105476	Rel	NCBI	gi|163867987|ref|YP_001609191.1|
Bacteria	Proteobacteria	Bdellovibrio_bacteriovorus	Rel	NCBI	gi|42523075|ref|NP_968455.1|
Bacteria	Proteobacteria	Beijerinckia_indica_ATCC_9039	fpRel	NCBI	gi|182678406|ref|YP_001832552.1|
Bacteria	Proteobacteria	Beijerinckia_indica_ATCC_9039	Rel	NCBI	gi|182679397|ref|YP_001833543.1|
Bacteria	Proteobacteria	Bordetella_avium_197N	RelA	NCBI	gi|187477599|ref|YP_785623.1|
Bacteria	Proteobacteria	Bordetella_avium_197N	SpoT	NCBI	gi|187478449|ref|YP_786473.1|
Bacteria	Proteobacteria	Bordetella_bronchiseptica	RelA	NCBI	gi|33602751|ref|NP_890311.1|
Bacteria	Proteobacteria	Bordetella_bronchiseptica	SpoT	NCBI	gi|33601949|ref|NP_889509.1|
Bacteria	Proteobacteria	Bordetella_parapertussis	SpoT	NCBI	gi|33597550|ref|NP_885193.1|
Bacteria	Proteobacteria	Bordetella_pertussis	RelA	NCBI	gi|33594456|ref|NP_882100.1|
Bacteria	Proteobacteria	Bordetella_pertussis	SpoT	NCBI	gi|33592665|ref|NP_880309.1|
Bacteria	Proteobacteria	Bordetella_petrii	RelA	NCBI	gi|163856045|ref|YP_001630343.1|
Bacteria	Proteobacteria	Bordetella_petrii	SpoT	NCBI	gi|163856559|ref|YP_001630857.1|
Bacteria	Proteobacteria	Bradyrhizobium_BTAi1	Mesh1	NCBI	gi|148258216|ref|YP_001242801.1|
Bacteria	Proteobacteria	Bradyrhizobium_BTAi1	Mesh1-L	NCBI	gi|148255449|ref|YP_001240034.1|
Bacteria	Proteobacteria	Bradyrhizobium_BTAi1	Rel	NCBI	gi|148256036|ref|YP_001240621.1|
Bacteria	Proteobacteria	Bradyrhizobium_japonicum	Mesh1	NCBI	gi|27376567|ref|NP_768096.1|
Bacteria	Proteobacteria	Bradyrhizobium_japonicum	Rel	NCBI	gi|27380176|ref|NP_771705.1|
Bacteria	Proteobacteria	Bradyrhizobium_ORS278	Mesh1	NCBI	gi|146338142|ref|YP_001203190.1|
Bacteria	Proteobacteria	Bradyrhizobium_ORS278	Mesh1-L	NCBI	gi|146340815|ref|YP_001205863.1|
Bacteria	Proteobacteria	Bradyrhizobium_ORS278	Rel	NCBI	gi|146341381|ref|YP_001206429.1|
Bacteria	Proteobacteria	Brucella_abortus_bv__1_9_941	Rel	NCBI	gi|62289612|ref|YP_221405.1|
Bacteria	Proteobacteria	Brucella_abortus_S19	Rel	NCBI	gi|189023866|ref|YP_001934634.1|
Bacteria	Proteobacteria	Brucella_canis_ATCC_23365	Rel	NCBI	gi|161618623|ref|YP_001592510.1|
Bacteria	Proteobacteria	Brucella_melitensis	Rel	NCBI	gi|17987579|ref|NP_540213.1|
Bacteria	Proteobacteria	Brucella_melitensis_ATCC_23457	Rel	NCBI	gi|225852173|ref|YP_002732406.1|
Bacteria	Proteobacteria	Brucella_melitensis_biovar_Abortus	Rel	NCBI	gi|82699540|ref|YP_414114.1|
Bacteria	Proteobacteria	Brucella_microti_CCM_4915	Rel	NCBI	gi|256369090|ref|YP_003106598.1|
Bacteria	Proteobacteria	Brucella_ovis	Rel	NCBI	gi|148559492|ref|YP_001258636.1|
Bacteria	Proteobacteria	Brucella_suis_1330	Rel	NCBI	gi|23501539|ref|NP_697666.1|
Bacteria	Proteobacteria	Brucella_suis_ATCC_23445	Rel	NCBI	gi|163842924|ref|YP_001627328.1|
Bacteria	Proteobacteria	Burkholderia_383	Mesh1	NCBI	gi|78059753|ref|YP_366328.1|
Bacteria	Proteobacteria	Burkholderia_383	RelA	NCBI	gi|78066085|ref|YP_368854.1|
Bacteria	Proteobacteria	Burkholderia_383	SpoT	NCBI	gi|78065581|ref|YP_368350.1|
Bacteria	Proteobacteria	Burkholderia_ambifaria_MC40_6	Mesh1	NCBI	gi|172065015|ref|YP_001815727.1|
Bacteria	Proteobacteria	Burkholderia_ambifaria_MC40_6	RelA	NCBI	gi|172060450|ref|YP_001808102.1|
Bacteria	Proteobacteria	Burkholderia_ambifaria_MC40_6	SpoT	NCBI	gi|172059928|ref|YP_001807580.1|
Bacteria	Proteobacteria	Burkholderia_cenocepacia_AU_1054	capRel	NCBI	gi|107022395|ref|YP_620722.1|
Bacteria	Proteobacteria	Burkholderia_cenocepacia_AU_1054	Mesh1	NCBI	gi|107028600|ref|YP_625695.1|
Bacteria	Proteobacteria	Burkholderia_cenocepacia_AU_1054	RelA	NCBI	gi|107022546|ref|YP_620873.1|
Bacteria	Proteobacteria	Burkholderia_cenocepacia_AU_1054	SpoT	NCBI	gi|107022080|ref|YP_620407.1|
Bacteria	Proteobacteria	Burkholderia_cenocepacia_HI2424	capRel	NCBI	gi|116689343|ref|YP_834966.1|
Bacteria	Proteobacteria	Burkholderia_cenocepacia_HI2424	Mesh1	NCBI	gi|116686601|ref|YP_839848.1|
Bacteria	Proteobacteria	Burkholderia_cenocepacia_HI2424	RelA	NCBI	gi|116689495|ref|YP_835118.1|
Bacteria	Proteobacteria	Burkholderia_cenocepacia_HI2424	SpoT	NCBI	gi|116689024|ref|YP_834647.1|
Bacteria	Proteobacteria	Burkholderia_cenocepacia_J2315	Mesh1	NCBI	gi|197295576|ref|YP_002154117.1|
Bacteria	Proteobacteria	Burkholderia_cenocepacia_J2315	RelA	NCBI	gi|206559847|ref|YP_002230611.1|
Bacteria	Proteobacteria	Burkholderia_cenocepacia_J2315	SpoT	NCBI	gi|206561355|ref|YP_002232120.1|
Bacteria	Proteobacteria	Burkholderia_cenocepacia_MC0_3	capRel	NCBI	gi|170731569|ref|YP_001763516.1|
Bacteria	Proteobacteria	Burkholderia_cenocepacia_MC0_3	Mesh1	NCBI	gi|170735194|ref|YP_001774308.1|
Bacteria	Proteobacteria	Burkholderia_cenocepacia_MC0_3	RelA	NCBI	gi|170732801|ref|YP_001764748.1|
Bacteria	Proteobacteria	Burkholderia_cenocepacia_MC0_3	SpoT	NCBI	gi|170732313|ref|YP_001764260.1|
Bacteria	Proteobacteria	Burkholderia_cepacia_AMMD	Mesh1	NCBI	gi|115360718|ref|YP_777855.1|
Bacteria	Proteobacteria	Burkholderia_cepacia_AMMD	RelA	NCBI	gi|115351411|ref|YP_773250.1|
Bacteria	Proteobacteria	Burkholderia_cepacia_AMMD	SpoT	NCBI	gi|115350915|ref|YP_772754.1|
Bacteria	Proteobacteria	Burkholderia_glumae_BGR1	RelA	NCBI	gi|238027732|ref|YP_002911963.1|
Bacteria	Proteobacteria	Burkholderia_glumae_BGR1	SpoT	NCBI	gi|238026488|ref|YP_002910719.1|
Bacteria	Proteobacteria	Burkholderia_mallei_ATCC_23344	RelA	NCBI	gi|53725295|ref|YP_102788.1|
Bacteria	Proteobacteria	Burkholderia_mallei_ATCC_23344	SpoT	NCBI	gi|53726018|ref|YP_103668.1|
Bacteria	Proteobacteria	Burkholderia_mallei_NCTC_10229	RelA	NCBI	gi|124385843|ref|YP_001026206.1|
Bacteria	Proteobacteria	Burkholderia_mallei_NCTC_10229	SpoT	NCBI	gi|124383450|ref|YP_001028605.1|
Bacteria	Proteobacteria	Burkholderia_mallei_NCTC_10247	RelA	NCBI	gi|126448214|ref|YP_001080522.1|
Bacteria	Proteobacteria	Burkholderia_mallei_NCTC_10247	SpoT	NCBI	gi|126449677|ref|YP_001081496.1|
Bacteria	Proteobacteria	Burkholderia_mallei_SAVP1	RelA	NCBI	gi|121599766|ref|YP_992868.1|
Bacteria	Proteobacteria	Burkholderia_mallei_SAVP1	SpoT	NCBI	gi|121601566|ref|YP_992160.1|
Bacteria	Proteobacteria	Burkholderia_multivorans_ATCC_17616_JGI	Mesh1	NCBI	gi|161522372|ref|YP_001585301.1|
Bacteria	Proteobacteria	Burkholderia_multivorans_ATCC_17616_JGI	RelA	NCBI	gi|161524953|ref|YP_001579965.1|
Bacteria	Proteobacteria	Burkholderia_multivorans_ATCC_17616_JGI	SpoT	NCBI	gi|161525569|ref|YP_001580581.1|
Bacteria	Proteobacteria	Burkholderia_multivorans_ATCC_17616_Tohoku	Mesh1	NCBI	gi|189348751|ref|YP_001941947.1|
Bacteria	Proteobacteria	Burkholderia_multivorans_ATCC_17616_Tohoku	RelA	NCBI	gi|189350299|ref|YP_001945927.1|
Bacteria	Proteobacteria	Burkholderia_multivorans_ATCC_17616_Tohoku	SpoT	NCBI	gi|189349703|ref|YP_001945331.1|
Bacteria	Proteobacteria	Burkholderia_phymatum_STM815	Mesh1	NCBI	gi|186474002|ref|YP_001861344.1|
Bacteria	Proteobacteria	Burkholderia_phymatum_STM815	RelA	NCBI	gi|186476317|ref|YP_001857787.1|
Bacteria	Proteobacteria	Burkholderia_phymatum_STM815	SpoT	NCBI	gi|186475437|ref|YP_001856907.1|
Bacteria	Proteobacteria	Burkholderia_phytofirmans_PsJN	RelA	NCBI	gi|187924733|ref|YP_001896375.1|
Bacteria	Proteobacteria	Burkholderia_phytofirmans_PsJN	SpoT	NCBI	gi|187925057|ref|YP_001896699.1|
Bacteria	Proteobacteria	Burkholderia_pseudomallei_1106a	RelA	NCBI	gi|126454760|ref|YP_001066004.1|
Bacteria	Proteobacteria	Burkholderia_pseudomallei_1106a	SpoT	NCBI	gi|126452109|ref|YP_001067254.1|
Bacteria	Proteobacteria	Burkholderia_pseudomallei_1710b	RelA	NCBI	gi|76808714|ref|YP_333288.1|
Bacteria	Proteobacteria	Burkholderia_pseudomallei_1710b	SpoT	NCBI	gi|76811711|ref|YP_334422.1|
Bacteria	Proteobacteria	Burkholderia_pseudomallei_668	RelA	NCBI	gi|126439059|ref|YP_001058750.1|
Bacteria	Proteobacteria	Burkholderia_pseudomallei_668	SpoT	NCBI	gi|126439987|ref|YP_001059962.1|
Bacteria	Proteobacteria	Burkholderia_pseudomallei_K96243	fpRel	NCBI	gi|53718773|ref|YP_107759.1|
Bacteria	Proteobacteria	Burkholderia_pseudomallei_K96243	RelA	NCBI	gi|53719559|ref|YP_108545.1|
Bacteria	Proteobacteria	Burkholderia_pseudomallei_K96243	SpoT	NCBI	gi|53720172|ref|YP_109158.1|
Bacteria	Proteobacteria	Burkholderia_pseudomallei_MSHR346	RelA	NCBI	gi|237812014|ref|YP_002896465.1|
Bacteria	Proteobacteria	Burkholderia_pseudomallei_MSHR346	SpoT	NCBI	gi|237813378|ref|YP_002897829.1|
Bacteria	Proteobacteria	Burkholderia_thailandensis_E264	RelA	NCBI	gi|83719568|ref|YP_443112.1|
Bacteria	Proteobacteria	Burkholderia_thailandensis_E264	SpoT	NCBI	gi|83719914|ref|YP_442129.1|
Bacteria	Proteobacteria	Burkholderia_vietnamiensis_G4	Mesh1	NCBI	gi|134290929|ref|YP_001114698.1|
Bacteria	Proteobacteria	Burkholderia_vietnamiensis_G4	paSpo	NCBI	gi|134288507|ref|YP_001110670.1|
Bacteria	Proteobacteria	Burkholderia_vietnamiensis_G4	RelA	NCBI	gi|134295546|ref|YP_001119281.1|
Bacteria	Proteobacteria	Burkholderia_vietnamiensis_G4	SpoT	NCBI	gi|134295029|ref|YP_001118764.1|
Bacteria	Proteobacteria	Burkholderia_xenovorans_LB400	RelA	NCBI	gi|91784429|ref|YP_559635.1|
Bacteria	Proteobacteria	Burkholderia_xenovorans_LB400	SpoT	NCBI	gi|91784884|ref|YP_560090.1|
Bacteria	Proteobacteria	Campylobacter_concisus_13826	Rel	NCBI	gi|157164439|ref|YP_001467340.1|
Bacteria	Proteobacteria	Campylobacter_curvus_525_92	Rel	NCBI	gi|154174887|ref|YP_001407885.1|
Bacteria	Proteobacteria	Campylobacter_fetus_82-40	Rel	NCBI	gi|118474726|ref|YP_892370.1|
Bacteria	Proteobacteria	Campylobacter_hominis_ATCC_BAA-381	Rel	NCBI	gi|154148413|ref|YP_001406832.1|
Bacteria	Proteobacteria	Campylobacter_jejuni	Rel	NCBI	gi|218562884|ref|YP_002344663.1|
Bacteria	Proteobacteria	Campylobacter_jejuni_81-176	Rel	NCBI	gi|121612152|ref|YP_001000948.1|
Bacteria	Proteobacteria	Campylobacter_jejuni_81116	Rel	NCBI	gi|157415536|ref|YP_001482792.1|
Bacteria	Proteobacteria	Campylobacter_jejuni_doylei_269_97	Rel	NCBI	gi|153952206|ref|YP_001397638.1|
Bacteria	Proteobacteria	Campylobacter_jejuni_RM1221	Rel	NCBI	gi|57238144|ref|YP_179394.1|
Bacteria	Proteobacteria	Campylobacter_lari_RM2100	Rel	NCBI	gi|222823623|ref|YP_002575197.1|
Bacteria	Proteobacteria	Candidatus_Accumulibacter_phosphatis_clade_IIA_UW_1	divSpo	NCBI	gi|257095251|ref|YP_003168892.1|
Bacteria	Proteobacteria	Candidatus_Accumulibacter_phosphatis_clade_IIA_UW_1	RelA	NCBI	gi|257092684|ref|YP_003166325.1|
Bacteria	Proteobacteria	Candidatus_Accumulibacter_phosphatis_clade_IIA_UW_1	SpoT	NCBI	gi|257092555|ref|YP_003166196.1|
Bacteria	Proteobacteria	Candidatus_Desulfococcus_oleovorans_Hxd3	Rel	NCBI	gi|158522068|ref|YP_001529938.1|
Bacteria	Proteobacteria	Candidatus_Hamiltonella_defensa_5AT__Acyrthosiphon_pisum_	RelA	NCBI	gi|238897618|ref|YP_002923297.1|
Bacteria	Proteobacteria	Candidatus_Hamiltonella_defensa_5AT__Acyrthosiphon_pisum_	SpoT	NCBI	gi|238897836|ref|YP_002923515.1|
Bacteria	Proteobacteria	Candidatus_Pelagibacter_ubique_HTCC1062	Rel	NCBI	gi|71083748|ref|YP_266468.1|
Bacteria	Proteobacteria	Candidatus_Ruthia_magnifica_Cm_Calyptogena_magnifica_	SpoT	NCBI	gi|118602523|ref|YP_903738.1|
Bacteria	Proteobacteria	Candidatus_Vesicomyosocius_okutanii_HA	SpoT	NCBI	gi|148244620|ref|YP_001219314.1|
Bacteria	Proteobacteria	Caulobacter_crescentus	Rel	NCBI	gi|16125800|ref|NP_420364.1|
Bacteria	Proteobacteria	Caulobacter_crescentus_NA1000	Rel	NCBI	gi|221234559|ref|YP_002516995.1|
Bacteria	Proteobacteria	Caulobacter_K31	Rel	NCBI	gi|167645692|ref|YP_001683355.1|
Bacteria	Proteobacteria	Cellvibrio_japonicus_Ueda107	RelA	NCBI	gi|192360692|ref|YP_001983035.1|
Bacteria	Proteobacteria	Cellvibrio_japonicus_Ueda107	SpoT	NCBI	gi|192360966|ref|YP_001984024.1|
Bacteria	Proteobacteria	Chromobacterium_violaceum	RelA	NCBI	gi|34499157|ref|NP_903372.1|
Bacteria	Proteobacteria	Chromobacterium_violaceum	SpoT	NCBI	gi|34499223|ref|NP_903438.1|
Bacteria	Proteobacteria	Chromohalobacter_salexigens_DSM_3043	RelA	NCBI	gi|92113762|ref|YP_573690.1|
Bacteria	Proteobacteria	Chromohalobacter_salexigens_DSM_3043	SpoT	NCBI	gi|92115350|ref|YP_575278.1|
Bacteria	Proteobacteria	Citrobacter_koseri_ATCC_BAA-895	RelA	NCBI	gi|157148320|ref|YP_001455639.1|
Bacteria	Proteobacteria	Citrobacter_koseri_ATCC_BAA-895	SpoT	NCBI	gi|157149267|ref|YP_001456586.1|
Bacteria	Proteobacteria	Colwellia_psychrerythraea_34H	RelA	NCBI	gi|71278857|ref|YP_270770.1|
Bacteria	Proteobacteria	Colwellia_psychrerythraea_34H	SpoT	NCBI	gi|71279271|ref|YP_271612.1|
Bacteria	Proteobacteria	Comamonas_testosteroni_CNB_1	fpRel	NCBI	gi|264678571|ref|YP_003278478.1|
Bacteria	Proteobacteria	Comamonas_testosteroni_CNB_1	RelA	NCBI	gi|264678112|ref|YP_003278019.1|
Bacteria	Proteobacteria	Comamonas_testosteroni_CNB_1	SpoT	NCBI	gi|264679925|ref|YP_003279834.1|
Bacteria	Proteobacteria	Coxiella_burnetii	RelA	NCBI	gi|29654672|ref|NP_820364.1|
Bacteria	Proteobacteria	Coxiella_burnetii	SpoT	NCBI	gi|29653654|ref|NP_819346.1|
Bacteria	Proteobacteria	Coxiella_burnetii_CbuG_Q212	RelA	NCBI	gi|212212252|ref|YP_002303188.1|
Bacteria	Proteobacteria	Coxiella_burnetii_CbuG_Q212	SpoT	NCBI	gi|212213188|ref|YP_002304124.1|
Bacteria	Proteobacteria	Coxiella_burnetii_CbuK_Q154	RelA	NCBI	gi|212218778|ref|YP_002305565.1|
Bacteria	Proteobacteria	Coxiella_burnetii_CbuK_Q154	SpoT	NCBI	gi|212218138|ref|YP_002304925.1|
Bacteria	Proteobacteria	Coxiella_burnetii_Dugway_7E9-12	RelA	NCBI	gi|154706244|ref|YP_001424809.1|
Bacteria	Proteobacteria	Coxiella_burnetii_Dugway_7E9-12	SpoT	NCBI	gi|154705731|ref|YP_001425110.1|
Bacteria	Proteobacteria	Coxiella_burnetii_RSA_331	RelA	NCBI	gi|161831132|ref|YP_001597218.1|
Bacteria	Proteobacteria	Coxiella_burnetii_RSA_331	SpoT	NCBI	gi|161831397|ref|YP_001596252.1|
Bacteria	Proteobacteria	Cronobacter_turicensis	RelA	NCBI	gi|260599135|ref|YP_003211706.1|
Bacteria	Proteobacteria	Cronobacter_turicensis	SpoT	NCBI	gi|260599947|ref|YP_003212518.1|
Bacteria	Proteobacteria	Cupriavidus_taiwanensis	RelA	NCBI	gi|194289382|ref|YP_002005289.1|
Bacteria	Proteobacteria	Cupriavidus_taiwanensis	SpoT	NCBI	gi|194289079|ref|YP_002004986.1|
Bacteria	Proteobacteria	Dechloromonas_aromatica_RCB	RelA	NCBI	gi|71908440|ref|YP_286027.1|
Bacteria	Proteobacteria	Dechloromonas_aromatica_RCB	SpoT	NCBI	gi|71909454|ref|YP_287041.1|
Bacteria	Proteobacteria	Delftia_acidovorans_SPH-1	RelA	NCBI	gi|160898297|ref|YP_001563879.1|
Bacteria	Proteobacteria	Delftia_acidovorans_SPH-1	SpoT	NCBI	gi|160897469|ref|YP_001563051.1|
Bacteria	Proteobacteria	Desulfatibacillum_alkenivorans_AK_01	pbcSpo	NCBI	gi|218779480|ref|YP_002430798.1|
Bacteria	Proteobacteria	Desulfatibacillum_alkenivorans_AK_01	Rel	NCBI	gi|218782928|ref|YP_002434246.1|
Bacteria	Proteobacteria	Desulfobacterium_autotrophicum_HRM2	divRel	NCBI	gi|224369541|ref|YP_002603705.1|
Bacteria	Proteobacteria	Desulfobacterium_autotrophicum_HRM2	Rel	NCBI	gi|224368342|ref|YP_002602505.1|
Bacteria	Proteobacteria	Desulfohalobium_retbaense_DSM_5692	Rel	NCBI	gi|258405012|ref|YP_003197754.1|
Bacteria	Proteobacteria	Desulfomicrobium_baculatum_DSM_4028	capRel	NCBI	gi|256828265|ref|YP_003156993.1|
Bacteria	Proteobacteria	Desulfomicrobium_baculatum_DSM_4028	Rel	NCBI	gi|256828245|ref|YP_003156973.1|
Bacteria	Proteobacteria	Desulfotalea_psychrophila_LSv54	pbcSpo2	NCBI	gi|51245257|ref|YP_065141.1|
Bacteria	Proteobacteria	Desulfotalea_psychrophila_LSv54	pbcSpo2	NCBI	gi|51244171|ref|YP_064055.1|
Bacteria	Proteobacteria	Desulfotalea_psychrophila_LSv54	Rel	NCBI	gi|51245017|ref|YP_064901.1|
Bacteria	Proteobacteria	Desulfotalea_psychrophila_LSv54	RshD	NCBI	gi|51245757|ref|YP_065641.1|
Bacteria	Proteobacteria	Desulfovibrio_desulfuricans_ATCC_27774	Rel	NCBI	gi|220904804|ref|YP_002480116.1|
Bacteria	Proteobacteria	Desulfovibrio_desulfuricans_G20	Rel	NCBI	gi|78356612|ref|YP_388061.1|
Bacteria	Proteobacteria	Desulfovibrio_magneticus_RS_1	Rel	NCBI	gi|239908231|ref|YP_002954972.1|
Bacteria	Proteobacteria	Desulfovibrio_salexigens_DSM_2638	divRel	NCBI	gi|242279577|ref|YP_002991706.1|
Bacteria	Proteobacteria	Desulfovibrio_salexigens_DSM_2638	Rel	NCBI	gi|242280235|ref|YP_002992364.1|
Bacteria	Proteobacteria	Desulfovibrio_vulgaris_DP4	Rel	NCBI	gi|120602193|ref|YP_966593.1|
Bacteria	Proteobacteria	Desulfovibrio_vulgaris_Hildenborough	Rel	NCBI	gi|46580488|ref|YP_011296.1|
Bacteria	Proteobacteria	Desulfovibrio_vulgaris__Miyazaki_F_	Rel	NCBI	gi|218885891|ref|YP_002435212.1|
Bacteria	Proteobacteria	Diaphorobacter_TPSY	bdRel	NCBI	gi|222111078|ref|YP_002553342.1|
Bacteria	Proteobacteria	Diaphorobacter_TPSY	RelA	NCBI	gi|222111668|ref|YP_002553932.1|
Bacteria	Proteobacteria	Diaphorobacter_TPSY	SpoT	NCBI	gi|222110078|ref|YP_002552342.1|
Bacteria	Proteobacteria	Dichelobacter_nodosus_VCS1703A	RelA	NCBI	gi|146329246|ref|YP_001208956.1|
Bacteria	Proteobacteria	Dichelobacter_nodosus_VCS1703A	SpoT	NCBI	gi|146329394|ref|YP_001209908.1|
Bacteria	Proteobacteria	Dickeya_dadantii_Ech703	paSpo	NCBI	gi|242240858|ref|YP_002989039.1|
Bacteria	Proteobacteria	Dickeya_dadantii_Ech703	RelA	NCBI	gi|242238300|ref|YP_002986481.1|
Bacteria	Proteobacteria	Dickeya_dadantii_Ech703	SpoT	NCBI	gi|242241344|ref|YP_002989525.1|
Bacteria	Proteobacteria	Dickeya_zeae_Ech1591	paSpo	NCBI	gi|251791146|ref|YP_003005867.1|
Bacteria	Proteobacteria	Dickeya_zeae_Ech1591	RelA	NCBI	gi|251788452|ref|YP_003003173.1|
Bacteria	Proteobacteria	Dickeya_zeae_Ech1591	SpoT	NCBI	gi|251791701|ref|YP_003006422.1|
Bacteria	Proteobacteria	Dinoroseobacter_shibae_DFL_12	Rel	NCBI	gi|159042750|ref|YP_001531544.1|
Bacteria	Proteobacteria	Edwardsiella_ictaluri_93_146	fpRel	NCBI	gi|238920144|ref|YP_002933659.1|
Bacteria	Proteobacteria	Edwardsiella_ictaluri_93_146	RelA	NCBI	gi|238920898|ref|YP_002934413.1|
Bacteria	Proteobacteria	Edwardsiella_ictaluri_93_146	SpoT	NCBI	gi|238918013|ref|YP_002931527.1|
Bacteria	Proteobacteria	Enterobacter_638	RelA	NCBI	gi|146312877|ref|YP_001177951.1|
Bacteria	Proteobacteria	Enterobacter_638	SpoT	NCBI	gi|146309756|ref|YP_001174830.1|
Bacteria	Proteobacteria	Enterobacter_sakazakii_ATCC_BAA-894	RelA	NCBI	gi|156932730|ref|YP_001436646.1|
Bacteria	Proteobacteria	Enterobacter_sakazakii_ATCC_BAA-894	SpoT	NCBI	gi|156936177|ref|YP_001440093.1|
Bacteria	Proteobacteria	Erwinia_carotovora_atroseptica_SCRI1043	RelA	NCBI	gi|50122490|ref|YP_051657.1|
Bacteria	Proteobacteria	Erwinia_carotovora_atroseptica_SCRI1043	SpoT	NCBI	gi|50119001|ref|YP_048168.1|
Bacteria	Proteobacteria	Erwinia_pyrifoliae_Ep1_96	paSpo	NCBI	gi|259910239|ref|YP_002650595.1|
Bacteria	Proteobacteria	Erwinia_pyrifoliae_Ep1_96	RelA	NCBI	gi|259909467|ref|YP_002649823.1|
Bacteria	Proteobacteria	Erwinia_pyrifoliae_Ep1_96	SpoT	NCBI	gi|259906723|ref|YP_002647079.1|
Bacteria	Proteobacteria	Erwinia_tasmaniensis	paSpo	NCBI	gi|188535512|ref|YP_001909309.1|
Bacteria	Proteobacteria	Erwinia_tasmaniensis	RelA	NCBI	gi|188534843|ref|YP_001908640.1|
Bacteria	Proteobacteria	Erwinia_tasmaniensis	SpoT	NCBI	gi|188532206|ref|YP_001906003.1|
Bacteria	Proteobacteria	Erythrobacter_litoralis_HTCC2594	Rel	NCBI	gi|85374708|ref|YP_458770.1|
Bacteria	Proteobacteria	Escherichia_coli_0127_H6_E2348_69	RelA	NCBI	gi|215488101|ref|YP_002330532.1|
Bacteria	Proteobacteria	Escherichia_coli_0127_H6_E2348_69	SpoT	NCBI	gi|215488945|ref|YP_002331376.1|
Bacteria	Proteobacteria	Escherichia_coli_536	RelA	NCBI	gi|110642925|ref|YP_670655.1|
Bacteria	Proteobacteria	Escherichia_coli_536	SpoT	NCBI	gi|110643891|ref|YP_671621.1|
Bacteria	Proteobacteria	Escherichia_coli_55989	RelA	NCBI	gi|218696383|ref|YP_002404050.1|
Bacteria	Proteobacteria	Escherichia_coli_55989	SpoT	NCBI	gi|218697371|ref|YP_002405038.1|
Bacteria	Proteobacteria	Escherichia_coli_APEC_O1	RelA	NCBI	gi|117625012|ref|YP_854000.1|
Bacteria	Proteobacteria	Escherichia_coli_APEC_O1	SpoT	NCBI	gi|117625922|ref|YP_859245.1|
Bacteria	Proteobacteria	Escherichia_coli_BL21_DE3_	RelA	NCBI	gi|253772365|ref|YP_003035196.1|
Bacteria	Proteobacteria	Escherichia_coli_BL21_DE3_	SpoT	NCBI	gi|253771508|ref|YP_003034339.1|
Bacteria	Proteobacteria	Escherichia_coli_BW2952	RelA	NCBI	gi|238901920|ref|YP_002927716.1|
Bacteria	Proteobacteria	Escherichia_coli_BW2952	SpoT	NCBI	gi|238902741|ref|YP_002928537.1|
Bacteria	Proteobacteria	Escherichia_coli_B_REL606	RelA	NCBI	gi|254162710|ref|YP_003045818.1|
Bacteria	Proteobacteria	Escherichia_coli_B_REL606	SpoT	NCBI	gi|254163578|ref|YP_003046686.1|
Bacteria	Proteobacteria	Escherichia_coli_CFT073	RelA	NCBI	gi|26249185|ref|NP_755225.1|
Bacteria	Proteobacteria	Escherichia_coli_CFT073	SpoT	NCBI	gi|26250297|ref|NP_756337.1|
Bacteria	Proteobacteria	Escherichia_coli_C_ATCC_8739	RelA	NCBI	gi|170018970|ref|YP_001723924.1|
Bacteria	Proteobacteria	Escherichia_coli_C_ATCC_8739	SpoT	NCBI	gi|170018120|ref|YP_001723074.1|
Bacteria	Proteobacteria	Escherichia_coli_E24377A	RelA	NCBI	gi|157157706|ref|YP_001464106.1|
Bacteria	Proteobacteria	Escherichia_coli_E24377A	SpoT	NCBI	gi|157156870|ref|YP_001465131.1|
Bacteria	Proteobacteria	Escherichia_coli_ED1a	RelA	NCBI	gi|218690907|ref|YP_002399119.1|
Bacteria	Proteobacteria	Escherichia_coli_ED1a	SpoT	NCBI	gi|218691933|ref|YP_002400145.1|
Bacteria	Proteobacteria	Escherichia_coli_HS	RelA	NCBI	gi|157162238|ref|YP_001459556.1|
Bacteria	Proteobacteria	Escherichia_coli_HS	SpoT	NCBI	gi|157163131|ref|YP_001460449.1|
Bacteria	Proteobacteria	Escherichia_coli_IAI1	RelA	NCBI	gi|218555335|ref|YP_002388248.1|
Bacteria	Proteobacteria	Escherichia_coli_IAI1	SpoT	NCBI	gi|218556213|ref|YP_002389126.1|
Bacteria	Proteobacteria	Escherichia_coli_IAI39	RelA	NCBI	gi|218701500|ref|YP_002409129.1|
Bacteria	Proteobacteria	Escherichia_coli_IAI39	SpoT	NCBI	gi|218702419|ref|YP_002410048.1|
Bacteria	Proteobacteria	Escherichia_coli_K_12_substr__DH10B	SpoT	NCBI	gi|170083157|ref|YP_001732477.1|
Bacteria	Proteobacteria	Escherichia_coli_K_12_substr__MG1655	RelA	NCBI	gi|16130691|ref|NP_417264.1|
Bacteria	Proteobacteria	Escherichia_coli_K_12_substr__MG1655	SpoT	NCBI	gi|16131521|ref|NP_418107.1|
Bacteria	Proteobacteria	Escherichia_coli_K_12_substr__W3110	RelA	NCBI	gi|89109570|ref|AP_003350.1|
Bacteria	Proteobacteria	Escherichia_coli_K_12_substr__W3110	SpoT	NCBI	gi|89110362|ref|AP_004142.1|
Bacteria	Proteobacteria	Escherichia_coli_O103_H2_12009	RelA	NCBI	gi|260845430|ref|YP_003223208.1|
Bacteria	Proteobacteria	Escherichia_coli_O103_H2_12009	SpoT	NCBI	gi|260846565|ref|YP_003224343.1|
Bacteria	Proteobacteria	Escherichia_coli_O111_H__11128	RelA	NCBI	gi|260869463|ref|YP_003235865.1|
Bacteria	Proteobacteria	Escherichia_coli_O111_H__11128	SpoT	NCBI	gi|260870380|ref|YP_003236782.1|
Bacteria	Proteobacteria	Escherichia_coli_O157H7	RelA	NCBI	gi|15832898|ref|NP_311671.1|
Bacteria	Proteobacteria	Escherichia_coli_O157H7	SpoT	NCBI	gi|15833779|ref|NP_312552.1|
Bacteria	Proteobacteria	Escherichia_coli_O157H7_EDL933	RelA	NCBI	gi|15803305|ref|NP_289338.1|
Bacteria	Proteobacteria	Escherichia_coli_O157H7_EDL933	SpoT	NCBI	gi|15804191|ref|NP_290230.1|
Bacteria	Proteobacteria	Escherichia_coli_O157_H7_EC4115	RelA	NCBI	gi|209400075|ref|YP_002272249.1|
Bacteria	Proteobacteria	Escherichia_coli_O157_H7_EC4115	SpoT	NCBI	gi|209400963|ref|YP_002273130.1|
Bacteria	Proteobacteria	Escherichia_coli_O157_H7_TW14359	RelA	NCBI	gi|254794726|ref|YP_003079563.1|
Bacteria	Proteobacteria	Escherichia_coli_O157_H7_TW14359	SpoT	NCBI	gi|254795605|ref|YP_003080442.1|
Bacteria	Proteobacteria	Escherichia_coli_O26_H11_11368	RelA	NCBI	gi|260856894|ref|YP_003230785.1|
Bacteria	Proteobacteria	Escherichia_coli_O26_H11_11368	SpoT	NCBI	gi|260857955|ref|YP_003231846.1|
Bacteria	Proteobacteria	Escherichia_coli_S88	divRel	NCBI	gi|218558982|ref|YP_002391895.1|
Bacteria	Proteobacteria	Escherichia_coli_S88	RelA	NCBI	gi|218559772|ref|YP_002392685.1|
Bacteria	Proteobacteria	Escherichia_coli_S88	SpoT	NCBI	gi|218560722|ref|YP_002393635.1|
Bacteria	Proteobacteria	Escherichia_coli_SE11	RelA	NCBI	gi|209920233|ref|YP_002294317.1|
Bacteria	Proteobacteria	Escherichia_coli_SE11	SpoT	NCBI	gi|209921123|ref|YP_002295207.1|
Bacteria	Proteobacteria	Escherichia_coli_SMS_3_5	RelA	NCBI	gi|170682452|ref|YP_001744946.1|
Bacteria	Proteobacteria	Escherichia_coli_SMS_3_5	SpoT	NCBI	gi|170679973|ref|YP_001745950.1|
Bacteria	Proteobacteria	Escherichia_coli_UMN026	RelA	NCBI	gi|218706280|ref|YP_002413799.1|
Bacteria	Proteobacteria	Escherichia_coli_UMN026	SpoT	NCBI	gi|218707284|ref|YP_002414803.1|
Bacteria	Proteobacteria	Escherichia_coli_UTI89	RelA	NCBI	gi|91212151|ref|YP_542137.1|
Bacteria	Proteobacteria	Escherichia_coli_UTI89	SpoT	NCBI	gi|91213168|ref|YP_543154.1|
Bacteria	Proteobacteria	Escherichia_fergusonii_ATCC_35469	RelA	NCBI	gi|218547700|ref|YP_002381491.1|
Bacteria	Proteobacteria	Escherichia_fergusonii_ATCC_35469	SpoT	NCBI	gi|218551177|ref|YP_002384968.1|
Bacteria	Proteobacteria	Francisella_philomiragia_ATCC_25017	RelA	NCBI	gi|167627350|ref|YP_001677850.1|
Bacteria	Proteobacteria	Francisella_philomiragia_ATCC_25017	SpoT	NCBI	gi|167627715|ref|YP_001678215.1|
Bacteria	Proteobacteria	Francisella_tularensis_FSC_198	RelA	NCBI	gi|110671017|ref|YP_667574.1|
Bacteria	Proteobacteria	Francisella_tularensis_FSC_198	SpoT	NCBI	gi|110670390|ref|YP_666947.1|
Bacteria	Proteobacteria	Francisella_tularensis_holarctica	RelA	NCBI	gi|89255717|ref|YP_513078.1|
Bacteria	Proteobacteria	Francisella_tularensis_holarctica	SpoT	NCBI	gi|89256706|ref|YP_514068.1|
Bacteria	Proteobacteria	Francisella_tularensis_holarctica_FTNF002_00	RelA	NCBI	gi|156501671|ref|YP_001427736.1|
Bacteria	Proteobacteria	Francisella_tularensis_holarctica_FTNF002_00	SpoT	NCBI	gi|169656670|ref|YP_001428932.2|
Bacteria	Proteobacteria	Francisella_tularensis_holarctica_OSU18	RelA	NCBI	gi|115314211|ref|YP_762934.1|
Bacteria	Proteobacteria	Francisella_tularensis_holarctica_OSU18	SpoT	NCBI	gi|115315114|ref|YP_763837.1|
Bacteria	Proteobacteria	Francisella_tularensis_mediasiatica_FSC147	RelA	NCBI	gi|187931219|ref|YP_001891203.1|
Bacteria	Proteobacteria	Francisella_tularensis_mediasiatica_FSC147	SpoT	NCBI	gi|187931733|ref|YP_001891718.1|
Bacteria	Proteobacteria	Francisella_tularensis_novicida_U112	RelA	NCBI	gi|118498087|ref|YP_899137.1|
Bacteria	Proteobacteria	Francisella_tularensis_novicida_U112	SpoT	NCBI	gi|118497788|ref|YP_898838.1|
Bacteria	Proteobacteria	Francisella_tularensis_tularensis	RelA	NCBI	gi|56708546|ref|YP_170442.1|
Bacteria	Proteobacteria	Francisella_tularensis_tularensis	SpoT	NCBI	gi|56707919|ref|YP_169815.1|
Bacteria	Proteobacteria	Francisella_tularensis_WY96-3418	RelA	NCBI	gi|134301808|ref|YP_001121776.1|
Bacteria	Proteobacteria	Francisella_tularensis_WY96-3418	SpoT	NCBI	gi|134301665|ref|YP_001121633.1|
Bacteria	Proteobacteria	Geobacter_bemidjiensis_Bem	bdRel	NCBI	gi|197117787|ref|YP_002138214.1|
Bacteria	Proteobacteria	Geobacter_bemidjiensis_Bem	Rel	NCBI	gi|197119579|ref|YP_002140006.1|
Bacteria	Proteobacteria	Geobacter_FRC_32	Rel	NCBI	gi|222055238|ref|YP_002537600.1|
Bacteria	Proteobacteria	Geobacter_lovleyi_SZ	pbcSpo2	NCBI	gi|189425388|ref|YP_001952565.1|
Bacteria	Proteobacteria	Geobacter_lovleyi_SZ	Rel	NCBI	gi|189425343|ref|YP_001952520.1|
Bacteria	Proteobacteria	Geobacter_M21	bdRel	NCBI	gi|253701488|ref|YP_003022677.1|
Bacteria	Proteobacteria	Geobacter_M21	capRel	NCBI	gi|253700048|ref|YP_003021237.1|
Bacteria	Proteobacteria	Geobacter_M21	Rel	NCBI	gi|253699682|ref|YP_003020871.1|
Bacteria	Proteobacteria	Geobacter_metallireducens_GS-15	Rel	NCBI	gi|78223528|ref|YP_385275.1|
Bacteria	Proteobacteria	Geobacter_sulfurreducens	capRel	NCBI	gi|39997537|ref|NP_953488.1|
Bacteria	Proteobacteria	Geobacter_sulfurreducens	Rel	NCBI	gi|39997334|ref|NP_953285.1|
Bacteria	Proteobacteria	Geobacter_uraniumreducens_Rf4	Rel	NCBI	gi|148265188|ref|YP_001231894.1|
Bacteria	Proteobacteria	Gluconacetobacter_diazotrophicus_PAl_5_FAPERJ	Rel	NCBI	gi|162147940|ref|YP_001602401.1|
Bacteria	Proteobacteria	Gluconacetobacter_diazotrophicus_PAl_5_JGI	Rel	NCBI	gi|209542558|ref|YP_002274787.1|
Bacteria	Proteobacteria	Gluconobacter_oxydans_621H	Rel	NCBI	gi|58040238|ref|YP_192202.1|
Bacteria	Proteobacteria	Granulobacter_bethesdensis_CGDNIH1	Rel	NCBI	gi|114327653|ref|YP_744810.1|
Bacteria	Proteobacteria	Haemophilus_ducreyi_35000HP	RelA	NCBI	gi|33152293|ref|NP_873646.1|
Bacteria	Proteobacteria	Haemophilus_ducreyi_35000HP	SpoT	NCBI	gi|33152904|ref|NP_874257.1|
Bacteria	Proteobacteria	Haemophilus_influenzae	RelA	NCBI	gi|16272286|ref|NP_438498.1|
Bacteria	Proteobacteria	Haemophilus_influenzae	SpoT	NCBI	gi|30995477|ref|NP_439885.2|
Bacteria	Proteobacteria	Haemophilus_influenzae_86_028NP	RelA	NCBI	gi|68248939|ref|YP_248051.1|
Bacteria	Proteobacteria	Haemophilus_influenzae_86_028NP	SpoT	NCBI	gi|68250340|ref|YP_249452.1|
Bacteria	Proteobacteria	Haemophilus_influenzae_PittEE	RelA	NCBI	gi|148825382|ref|YP_001290135.1|
Bacteria	Proteobacteria	Haemophilus_influenzae_PittEE	SpoT	NCBI	gi|148825721|ref|YP_001290474.1|
Bacteria	Proteobacteria	Haemophilus_influenzae_PittGG	RelA	NCBI	gi|148827481|ref|YP_001292234.1|
Bacteria	Proteobacteria	Haemophilus_influenzae_PittGG	SpoT	NCBI	gi|148827158|ref|YP_001291911.1|
Bacteria	Proteobacteria	Haemophilus_parasuis_SH0165	RelA	NCBI	gi|219870950|ref|YP_002475325.1|
Bacteria	Proteobacteria	Haemophilus_parasuis_SH0165	SpoT	NCBI	gi|219871225|ref|YP_002475600.1|
Bacteria	Proteobacteria	Haemophilus_somnus_129PT	RelA	NCBI	gi|113460244|ref|YP_718302.1|
Bacteria	Proteobacteria	Haemophilus_somnus_129PT	SpoT	NCBI	gi|113461598|ref|YP_719667.1|
Bacteria	Proteobacteria	Haemophilus_somnus_2336	RelA	NCBI	gi|170718283|ref|YP_001785300.1|
Bacteria	Proteobacteria	Haemophilus_somnus_2336	SpoT	NCBI	gi|170718698|ref|YP_001783890.1|
Bacteria	Proteobacteria	Hahella_chejuensis_KCTC_2396	paSpo	NCBI	gi|83645362|ref|YP_433797.1|
Bacteria	Proteobacteria	Hahella_chejuensis_KCTC_2396	RelA	NCBI	gi|83644638|ref|YP_433073.1|
Bacteria	Proteobacteria	Hahella_chejuensis_KCTC_2396	SpoT	NCBI	gi|83648950|ref|YP_437385.1|
Bacteria	Proteobacteria	Haliangium_ochraceum_DSM_14365	Rel	NCBI	gi|262199001|ref|YP_003270210.1|
Bacteria	Proteobacteria	Halorhodospira_halophila_SL1	paSpo	NCBI	gi|121997379|ref|YP_001002166.1|
Bacteria	Proteobacteria	Halorhodospira_halophila_SL1	RelA	NCBI	gi|121998519|ref|YP_001003306.1|
Bacteria	Proteobacteria	Halorhodospira_halophila_SL1	SpoT	NCBI	gi|121997760|ref|YP_001002547.1|
Bacteria	Proteobacteria	Halothiobacillus_neapolitanus_c2	RelA	NCBI	gi|261855417|ref|YP_003262700.1|
Bacteria	Proteobacteria	Halothiobacillus_neapolitanus_c2	SpoT	NCBI	gi|261854663|ref|YP_003261946.1|
Bacteria	Proteobacteria	Helicobacter_acinonychis_Sheeba	Rel	NCBI	gi|109947216|ref|YP_664444.1|
Bacteria	Proteobacteria	Helicobacter_hepaticus	Rel	NCBI	gi|32266330|ref|NP_860362.1|
Bacteria	Proteobacteria	Helicobacter_pylori_26695	Rel	NCBI	gi|15645394|ref|NP_207568.1|
Bacteria	Proteobacteria	Helicobacter_pylori_B38	Rel	NCBI	gi|254779252|ref|YP_003057357.1|
Bacteria	Proteobacteria	Helicobacter_pylori_G27	Rel	NCBI	gi|208434687|ref|YP_002266353.1|
Bacteria	Proteobacteria	Helicobacter_pylori_HPAG1	Rel	NCBI	gi|108563185|ref|YP_627501.1|
Bacteria	Proteobacteria	Helicobacter_pylori_J99	Rel	NCBI	gi|15611779|ref|NP_223430.1|
Bacteria	Proteobacteria	Helicobacter_pylori_P12	Rel	NCBI	gi|210134977|ref|YP_002301416.1|
Bacteria	Proteobacteria	Helicobacter_pylori_Shi470	Rel	NCBI	gi|188527380|ref|YP_001910067.1|
Bacteria	Proteobacteria	Herminiimonas_arsenicoxydans	RelA	NCBI	gi|134095007|ref|YP_001100082.1|
Bacteria	Proteobacteria	Herminiimonas_arsenicoxydans	SpoT	NCBI	gi|134095317|ref|YP_001100392.1|
Bacteria	Proteobacteria	Hirschia_baltica_ATCC_49814	Rel	NCBI	gi|254293930|ref|YP_003059953.1|
Bacteria	Proteobacteria	Hyphomonas_neptunium_ATCC_15444	Rel	NCBI	gi|114798559|ref|YP_759600.1|
Bacteria	Proteobacteria	Idiomarina_loihiensis_L2TR	fpRel	NCBI	gi|56459757|ref|YP_155038.1|
Bacteria	Proteobacteria	Idiomarina_loihiensis_L2TR	RelA	NCBI	gi|56459912|ref|YP_155193.1|
Bacteria	Proteobacteria	Idiomarina_loihiensis_L2TR	SpoT	NCBI	gi|56461480|ref|YP_156761.1|
Bacteria	Proteobacteria	Jannaschia_CCS1	capRel	NCBI	gi|89055923|ref|YP_511374.1|
Bacteria	Proteobacteria	Jannaschia_CCS1	Rel	NCBI	gi|89053005|ref|YP_508456.1|
Bacteria	Proteobacteria	Janthinobacterium_Marseille	RelA	NCBI	gi|152980252|ref|YP_001353176.1|
Bacteria	Proteobacteria	Janthinobacterium_Marseille	SpoT	NCBI	gi|152979858|ref|YP_001353016.1|
Bacteria	Proteobacteria	Kangiella_koreensis_DSM_16069	RelA	NCBI	gi|256822070|ref|YP_003146033.1|
Bacteria	Proteobacteria	Kangiella_koreensis_DSM_16069	SpoT	NCBI	gi|256823641|ref|YP_003147604.1|
Bacteria	Proteobacteria	Klebsiella_pneumoniae_342	RelA	NCBI	gi|206580427|ref|YP_002236865.1|
Bacteria	Proteobacteria	Klebsiella_pneumoniae_342	SpoT	NCBI	gi|206579714|ref|YP_002235982.1|
Bacteria	Proteobacteria	Klebsiella_pneumoniae_MGH_78578	RelA	NCBI	gi|152971648|ref|YP_001336757.1|
Bacteria	Proteobacteria	Klebsiella_pneumoniae_MGH_78578	SpoT	NCBI	gi|152972504|ref|YP_001337650.1|
Bacteria	Proteobacteria	Klebsiella_pneumoniae_NTUH_K2044	RelA	NCBI	gi|238896245|ref|YP_002920981.1|
Bacteria	Proteobacteria	Klebsiella_pneumoniae_NTUH_K2044	SpoT	NCBI	gi|238897100|ref|YP_002921846.1|
Bacteria	Proteobacteria	Laribacter_hongkongensis_HLHK9	RelA	NCBI	gi|226941695|ref|YP_002796769.1|
Bacteria	Proteobacteria	Laribacter_hongkongensis_HLHK9	SpoT	NCBI	gi|226939389|ref|YP_002794462.1|
Bacteria	Proteobacteria	Lawsonia_intracellularis_PHE_MN1-00	Rel	NCBI	gi|94986614|ref|YP_594547.1|
Bacteria	Proteobacteria	Legionella_pneumophila_Corby	RelA	NCBI	gi|148358987|ref|YP_001250194.1|
Bacteria	Proteobacteria	Legionella_pneumophila_Corby	SpoT	NCBI	gi|148359580|ref|YP_001250787.1|
Bacteria	Proteobacteria	Legionella_pneumophila_Lens	RelA	NCBI	gi|54294502|ref|YP_126917.1|
Bacteria	Proteobacteria	Legionella_pneumophila_Lens	SpoT	NCBI	gi|54294906|ref|YP_127321.1|
Bacteria	Proteobacteria	Legionella_pneumophila_Paris	RelA	NCBI	gi|54297368|ref|YP_123737.1|
Bacteria	Proteobacteria	Legionella_pneumophila_Paris	SpoT	NCBI	gi|54297935|ref|YP_124304.1|
Bacteria	Proteobacteria	Legionella_pneumophila_Philadelphia_1	RelA	NCBI	gi|52841687|ref|YP_095486.1|
Bacteria	Proteobacteria	Legionella_pneumophila_Philadelphia_1	SpoT	NCBI	gi|52842226|ref|YP_096025.1|
Bacteria	Proteobacteria	Leptothrix_cholodnii_SP_6	RelA	NCBI	gi|171058582|ref|YP_001790931.1|
Bacteria	Proteobacteria	Leptothrix_cholodnii_SP_6	SpoT	NCBI	gi|171057420|ref|YP_001789769.1|
Bacteria	Proteobacteria	Magnetococcus_MC-1	divRel	NCBI	gi|117923667|ref|YP_864284.1|
Bacteria	Proteobacteria	Magnetococcus_MC-1	pbcSpo	NCBI	gi|117924923|ref|YP_865540.1|
Bacteria	Proteobacteria	Magnetococcus_MC-1	Rel	NCBI	gi|117923569|ref|YP_864186.1|
Bacteria	Proteobacteria	Magnetococcus_MC-1	RshD	NCBI	gi|117925757|ref|YP_866374.1|
Bacteria	Proteobacteria	Magnetospirillum_magneticum_AMB-1	pbcSpo2	NCBI	gi|83312266|ref|YP_422530.1|
Bacteria	Proteobacteria	Magnetospirillum_magneticum_AMB-1	pbcSpo2	NCBI	gi|83310796|ref|YP_421060.1|
Bacteria	Proteobacteria	Magnetospirillum_magneticum_AMB-1	Rel	NCBI	gi|83311352|ref|YP_421616.1|
Bacteria	Proteobacteria	Mannheimia_succiniciproducens_MBEL55E	RelA	NCBI	gi|52424296|ref|YP_087433.1|
Bacteria	Proteobacteria	Mannheimia_succiniciproducens_MBEL55E	SpoT	NCBI	gi|52425791|ref|YP_088928.1|
Bacteria	Proteobacteria	Maricaulis_maris_MCS10	Rel	NCBI	gi|114570125|ref|YP_756805.1|
Bacteria	Proteobacteria	Marinobacter_aquaeolei_VT8	RelA	NCBI	gi|120555153|ref|YP_959504.1|
Bacteria	Proteobacteria	Marinobacter_aquaeolei_VT8	SpoT	NCBI	gi|120553570|ref|YP_957921.1|
Bacteria	Proteobacteria	Marinomonas_MWYL1	RelA	NCBI	gi|152995282|ref|YP_001340117.1|
Bacteria	Proteobacteria	Marinomonas_MWYL1	SpoT	NCBI	gi|152998381|ref|YP_001343216.1|
Bacteria	Proteobacteria	Mesorhizobium_BNC1	Rel	NCBI	gi|110633300|ref|YP_673508.1|
Bacteria	Proteobacteria	Mesorhizobium_loti	Rel	NCBI	gi|13476436|ref|NP_108006.1|
Bacteria	Proteobacteria	Methylibium_petroleiphilum_PM1	paSpo	NCBI	gi|124262833|ref|YP_001023303.1|
Bacteria	Proteobacteria	Methylibium_petroleiphilum_PM1	RelA	NCBI	gi|124266771|ref|YP_001020775.1|
Bacteria	Proteobacteria	Methylibium_petroleiphilum_PM1	SpoT	NCBI	gi|124267906|ref|YP_001021910.1|
Bacteria	Proteobacteria	Methylobacillus_flagellatus_KT	RelA	NCBI	gi|91775651|ref|YP_545407.1|
Bacteria	Proteobacteria	Methylobacillus_flagellatus_KT	SpoT	NCBI	gi|91774406|ref|YP_544162.1|
Bacteria	Proteobacteria	Methylobacterium_4_46	pbcSpo	NCBI	gi|170739297|ref|YP_001767952.1|
Bacteria	Proteobacteria	Methylobacterium_4_46	Rel	NCBI	gi|170738398|ref|YP_001767053.1|
Bacteria	Proteobacteria	Methylobacterium_chloromethanicum_CM4	Mesh1	NCBI	gi|218531192|ref|YP_002422008.1|
Bacteria	Proteobacteria	Methylobacterium_chloromethanicum_CM4	pbcSpo	NCBI	gi|218531989|ref|YP_002422805.1|
Bacteria	Proteobacteria	Methylobacterium_chloromethanicum_CM4	Rel	NCBI	gi|218531452|ref|YP_002422268.1|
Bacteria	Proteobacteria	Methylobacterium_extorquens_AM1	Mesh1	NCBI	gi|240139772|ref|YP_002964249.1|
Bacteria	Proteobacteria	Methylobacterium_extorquens_AM1	Rel	NCBI	gi|240139945|ref|YP_002964422.1|
Bacteria	Proteobacteria	Methylobacterium_extorquens_DM4	Mesh1	NCBI	gi|254562184|ref|YP_003069279.1|
Bacteria	Proteobacteria	Methylobacterium_extorquens_DM4	Rel	NCBI	gi|254562370|ref|YP_003069465.1|
Bacteria	Proteobacteria	Methylobacterium_extorquens_PA1	Mesh1	NCBI	gi|163852435|ref|YP_001640478.1|
Bacteria	Proteobacteria	Methylobacterium_extorquens_PA1	Rel	NCBI	gi|163852611|ref|YP_001640654.1|
Bacteria	Proteobacteria	Methylobacterium_nodulans_ORS_2060	pbcSpo	NCBI	gi|220920814|ref|YP_002496115.1|
Bacteria	Proteobacteria	Methylobacterium_nodulans_ORS_2060	Rel	NCBI	gi|220920086|ref|YP_002495387.1|
Bacteria	Proteobacteria	Methylobacterium_populi_BJ001	Mesh1	NCBI	gi|188582449|ref|YP_001925894.1|
Bacteria	Proteobacteria	Methylobacterium_populi_BJ001	Rel	NCBI	gi|188582633|ref|YP_001926078.1|
Bacteria	Proteobacteria	Methylobacterium_radiotolerans_JCM_2831	divRel	NCBI	gi|170750538|ref|YP_001756798.1|
Bacteria	Proteobacteria	Methylobacterium_radiotolerans_JCM_2831	pbcSpo	NCBI	gi|170746710|ref|YP_001752970.1|
Bacteria	Proteobacteria	Methylobacterium_radiotolerans_JCM_2831	pbcSpo	NCBI	gi|170748532|ref|YP_001754792.1|
Bacteria	Proteobacteria	Methylobacterium_radiotolerans_JCM_2831	Rel	NCBI	gi|170748312|ref|YP_001754572.1|
Bacteria	Proteobacteria	Methylocella_silvestris_BL2	Rel	NCBI	gi|217977182|ref|YP_002361329.1|
Bacteria	Proteobacteria	Methylococcus_capsulatus_Bath	RelA	NCBI	gi|53804046|ref|YP_114354.1|
Bacteria	Proteobacteria	Methylococcus_capsulatus_Bath	SpoT	NCBI	gi|53803680|ref|YP_114455.1|
Bacteria	Proteobacteria	Methylotenera_mobilis_JLW8	RelA	NCBI	gi|253995493|ref|YP_003047557.1|
Bacteria	Proteobacteria	Methylotenera_mobilis_JLW8	SpoT	NCBI	gi|253995558|ref|YP_003047622.1|
Bacteria	Proteobacteria	Methylovorus_SIP3_4	SpoT	NCBI	gi|253997766|ref|YP_003049829.1|
Bacteria	Proteobacteria	Myxococcus_xanthus_DK_1622	pbcSpo	NCBI	gi|108761833|ref|YP_629621.1|
Bacteria	Proteobacteria	Myxococcus_xanthus_DK_1622	Rel	NCBI	gi|108762300|ref|YP_631405.1|
Bacteria	Proteobacteria	Myxococcus_xanthus_DK_1622	SYNTH	NCBI	gi|108758207|ref|YP_633016.1|
Bacteria	Proteobacteria	Nautilia_profundicola_AmH	Rel	NCBI	gi|224372558|ref|YP_002606930.1|
Bacteria	Proteobacteria	Neisseria_gonorrhoeae_FA_1090	fpRel2	NCBI	gi|59800722|ref|YP_207434.1|
Bacteria	Proteobacteria	Neisseria_gonorrhoeae_FA_1090	gRel	NCBI	gi|59801394|ref|YP_208106.1|
Bacteria	Proteobacteria	Neisseria_gonorrhoeae_FA_1090	RelA	NCBI	gi|59801730|ref|YP_208442.1|
Bacteria	Proteobacteria	Neisseria_gonorrhoeae_FA_1090	SpoT	NCBI	gi|59801660|ref|YP_208372.1|
Bacteria	Proteobacteria	Neisseria_gonorrhoeae_NCCP11945	fpRel2	NCBI	gi|194097991|ref|YP_002001039.1|
Bacteria	Proteobacteria	Neisseria_gonorrhoeae_NCCP11945	RelA	NCBI	gi|194099159|ref|YP_002002244.1|
Bacteria	Proteobacteria	Neisseria_gonorrhoeae_NCCP11945	SpoT	NCBI	gi|194099072|ref|YP_002002154.1|
Bacteria	Proteobacteria	Neisseria_meningitidis_053442	fpRel2	NCBI	gi|161869221|ref|YP_001598387.1|
Bacteria	Proteobacteria	Neisseria_meningitidis_053442	RelA	NCBI	gi|161870582|ref|YP_001599754.1|
Bacteria	Proteobacteria	Neisseria_meningitidis_053442	SpoT	NCBI	gi|161870506|ref|YP_001599678.1|
Bacteria	Proteobacteria	Neisseria_meningitidis_alpha14	RelA	NCBI	gi|254805484|ref|YP_003083705.1|
Bacteria	Proteobacteria	Neisseria_meningitidis_alpha14	SpoT	NCBI	gi|254805416|ref|YP_003083637.1|
Bacteria	Proteobacteria	Neisseria_meningitidis_FAM18	RelA	NCBI	gi|121635369|ref|YP_975614.1|
Bacteria	Proteobacteria	Neisseria_meningitidis_FAM18	SpoT	NCBI	gi|121635300|ref|YP_975545.1|
Bacteria	Proteobacteria	Neisseria_meningitidis_MC58	RelA	NCBI	gi|15677581|ref|NP_274738.1|
Bacteria	Proteobacteria	Neisseria_meningitidis_MC58	SpoT	NCBI	gi|15677508|ref|NP_274664.1|
Bacteria	Proteobacteria	Neisseria_meningitidis_Z2491	RelA	NCBI	gi|218768747|ref|YP_002343259.1|
Bacteria	Proteobacteria	Neisseria_meningitidis_Z2491	SpoT	NCBI	gi|218768682|ref|YP_002343194.1|
Bacteria	Proteobacteria	Nitratiruptor_SB155-2	Rel	NCBI	gi|152990507|ref|YP_001356229.1|
Bacteria	Proteobacteria	Nitrobacter_hamburgensis_X14	Rel	NCBI	gi|92117778|ref|YP_577507.1|
Bacteria	Proteobacteria	Nitrobacter_winogradskyi_Nb-255	Mesh1-L	NCBI	gi|75676516|ref|YP_318937.1|
Bacteria	Proteobacteria	Nitrobacter_winogradskyi_Nb-255	Rel	NCBI	gi|75676113|ref|YP_318534.1|
Bacteria	Proteobacteria	Nitrosococcus_oceani_ATCC_19707	RelA	NCBI	gi|77164804|ref|YP_343329.1|
Bacteria	Proteobacteria	Nitrosococcus_oceani_ATCC_19707	SpoT	NCBI	gi|77164720|ref|YP_343245.1|
Bacteria	Proteobacteria	Nitrosomonas_europaea	SpoT	NCBI	gi|30248385|ref|NP_840455.1|
Bacteria	Proteobacteria	Nitrosomonas_eutropha_C71	SpoT	NCBI	gi|114331587|ref|YP_747809.1|
Bacteria	Proteobacteria	Nitrosospira_multiformis_ATCC_25196	RelA	NCBI	gi|82703620|ref|YP_413186.1|
Bacteria	Proteobacteria	Nitrosospira_multiformis_ATCC_25196	SpoT	NCBI	gi|82701185|ref|YP_410751.1|
Bacteria	Proteobacteria	Novosphingobium_aromaticivorans_DSM_12444	Rel	NCBI	gi|87200546|ref|YP_497803.1|
Bacteria	Proteobacteria	Ochrobactrum_anthropi_ATCC_49188	Rel	NCBI	gi|153009963|ref|YP_001371178.1|
Bacteria	Proteobacteria	Oligotropha_carboxidovorans_OM5	Rel	NCBI	gi|209884971|ref|YP_002288828.1|
Bacteria	Proteobacteria	Orientia_tsutsugamushi_Boryong	Rel	NCBI	gi|148284514|ref|YP_001248604.1|
Bacteria	Proteobacteria	Orientia_tsutsugamushi_Boryong	rickRel	NCBI	gi|148284839|ref|YP_001248929.1|
Bacteria	Proteobacteria	Orientia_tsutsugamushi_Boryong	rickSpo	NCBI	gi|148284899|ref|YP_001248989.1|
Bacteria	Proteobacteria	Orientia_tsutsugamushi_Boryong	rickSpo	NCBI	gi|148285086|ref|YP_001249176.1|
Bacteria	Proteobacteria	Orientia_tsutsugamushi_Boryong	rickSpo	NCBI	gi|148284598|ref|YP_001248688.1|
Bacteria	Proteobacteria	Orientia_tsutsugamushi_Boryong	rickSpo	NCBI	gi|148284419|ref|YP_001248509.1|
Bacteria	Proteobacteria	Orientia_tsutsugamushi_Boryong	rickSpo	NCBI	gi|148285111|ref|YP_001249201.1|
Bacteria	Proteobacteria	Orientia_tsutsugamushi_Boryong	rickSpo	NCBI	gi|148285064|ref|YP_001249154.1|
Bacteria	Proteobacteria	Orientia_tsutsugamushi_Boryong	rickSpo	NCBI	gi|148284037|ref|YP_001248127.1|
Bacteria	Proteobacteria	Orientia_tsutsugamushi_Boryong	rickSpo	NCBI	gi|148284456|ref|YP_001248546.1|
Bacteria	Proteobacteria	Orientia_tsutsugamushi_Boryong	rickSpo	NCBI	gi|148284786|ref|YP_001248876.1|
Bacteria	Proteobacteria	Orientia_tsutsugamushi_Boryong	rickSpo	NCBI	gi|148284544|ref|YP_001248634.1|
Bacteria	Proteobacteria	Orientia_tsutsugamushi_Boryong	rickSpo	NCBI	gi|148284950|ref|YP_001249040.1|
Bacteria	Proteobacteria	Orientia_tsutsugamushi_Boryong	rickSpo	NCBI	gi|148284861|ref|YP_001248951.1|
Bacteria	Proteobacteria	Orientia_tsutsugamushi_Boryong	rickSpo	NCBI	gi|148285043|ref|YP_001249133.1|
Bacteria	Proteobacteria	Orientia_tsutsugamushi_Boryong	rickSpo	NCBI	gi|148284466|ref|YP_001248556.1|
Bacteria	Proteobacteria	Orientia_tsutsugamushi_Boryong	rickSpo	NCBI	gi|148285127|ref|YP_001249217.1|
Bacteria	Proteobacteria	Orientia_tsutsugamushi_Boryong	rickSpo	NCBI	gi|148284651|ref|YP_001248741.1|
Bacteria	Proteobacteria	Orientia_tsutsugamushi_Boryong	rickSpo	NCBI	gi|148284359|ref|YP_001248449.1|
Bacteria	Proteobacteria	Orientia_tsutsugamushi_Boryong	rickSpo	NCBI	gi|148284279|ref|YP_001248369.1|
Bacteria	Proteobacteria	Orientia_tsutsugamushi_Boryong	rickSpo	NCBI	gi|148284283|ref|YP_001248373.1|
Bacteria	Proteobacteria	Orientia_tsutsugamushi_Boryong	rickSpo	NCBI	gi|148284021|ref|YP_001248111.1|
Bacteria	Proteobacteria	Orientia_tsutsugamushi_Boryong	rickSpo	NCBI	gi|148284432|ref|YP_001248522.1|
Bacteria	Proteobacteria	Orientia_tsutsugamushi_Boryong	rickSpo	NCBI	gi|148284366|ref|YP_001248456.1|
Bacteria	Proteobacteria	Orientia_tsutsugamushi_Ikeda	Rel	NCBI	gi|189183168|ref|YP_001936953.1|
Bacteria	Proteobacteria	Orientia_tsutsugamushi_Ikeda	rickRel	NCBI	gi|189183200|ref|YP_001936985.1|
Bacteria	Proteobacteria	Orientia_tsutsugamushi_Ikeda	rickSpo	NCBI	gi|189183572|ref|YP_001937357.1|
Bacteria	Proteobacteria	Orientia_tsutsugamushi_Ikeda	rickSpo	NCBI	gi|189184632|ref|YP_001938417.1|
Bacteria	Proteobacteria	Orientia_tsutsugamushi_Ikeda	rickSpo	NCBI	gi|189184354|ref|YP_001938139.1|
Bacteria	Proteobacteria	Orientia_tsutsugamushi_Ikeda	rickSpo	NCBI	gi|189184556|ref|YP_001938341.1|
Bacteria	Proteobacteria	Orientia_tsutsugamushi_Ikeda	rickSpo	NCBI	gi|189183929|ref|YP_001937714.1|
Bacteria	Proteobacteria	Orientia_tsutsugamushi_Ikeda	rickSpo	NCBI	gi|189184754|ref|YP_001938539.1|
Bacteria	Proteobacteria	Orientia_tsutsugamushi_Ikeda	rickSpo	NCBI	gi|189183666|ref|YP_001937451.1|
Bacteria	Proteobacteria	Orientia_tsutsugamushi_Ikeda	rickSpo	NCBI	gi|189184128|ref|YP_001937913.1|
Bacteria	Proteobacteria	Orientia_tsutsugamushi_Ikeda	rickSpo	NCBI	gi|189183033|ref|YP_001936818.1|
Bacteria	Proteobacteria	Orientia_tsutsugamushi_Ikeda	rickSpo	NCBI	gi|189183232|ref|YP_001937017.1|
Bacteria	Proteobacteria	Orientia_tsutsugamushi_Ikeda	rickSpo	NCBI	gi|189184034|ref|YP_001937819.1|
Bacteria	Proteobacteria	Orientia_tsutsugamushi_Ikeda	rickSpo	NCBI	gi|189184760|ref|YP_001938545.1|
Bacteria	Proteobacteria	Orientia_tsutsugamushi_Ikeda	rickSpo	NCBI	gi|189184669|ref|YP_001938454.1|
Bacteria	Proteobacteria	Orientia_tsutsugamushi_Ikeda	rickSpo	NCBI	gi|189183055|ref|YP_001936840.1|
Bacteria	Proteobacteria	Orientia_tsutsugamushi_Ikeda	rickSpo	NCBI	gi|189184837|ref|YP_001938622.1|
Bacteria	Proteobacteria	Orientia_tsutsugamushi_Ikeda	rickSpo	NCBI	gi|189183258|ref|YP_001937043.1|
Bacteria	Proteobacteria	Orientia_tsutsugamushi_Ikeda	rickSpo	NCBI	gi|189184526|ref|YP_001938311.1|
Bacteria	Proteobacteria	Orientia_tsutsugamushi_Ikeda	rickSpo	NCBI	gi|189183061|ref|YP_001936846.1|
Bacteria	Proteobacteria	Orientia_tsutsugamushi_Ikeda	rickSpo	NCBI	gi|189183359|ref|YP_001937144.1|
Bacteria	Proteobacteria	Orientia_tsutsugamushi_Ikeda	rickSpo	NCBI	gi|189183789|ref|YP_001937574.1|
Bacteria	Proteobacteria	Orientia_tsutsugamushi_Ikeda	rickSpo	NCBI	gi|189183353|ref|YP_001937138.1|
Bacteria	Proteobacteria	Orientia_tsutsugamushi_Ikeda	rickSpo	NCBI	gi|189183462|ref|YP_001937247.1|
Bacteria	Proteobacteria	Orientia_tsutsugamushi_Ikeda	rickSpo	NCBI	gi|189184570|ref|YP_001938355.1|
Bacteria	Proteobacteria	Orientia_tsutsugamushi_Ikeda	rickSpo	NCBI	gi|189183898|ref|YP_001937683.1|
Bacteria	Proteobacteria	Orientia_tsutsugamushi_Ikeda	rickSpo	NCBI	gi|189184384|ref|YP_001938169.1|
Bacteria	Proteobacteria	Orientia_tsutsugamushi_Ikeda	rickSpo	NCBI	gi|189184798|ref|YP_001938583.1|
Bacteria	Proteobacteria	Orientia_tsutsugamushi_Ikeda	rickSpo	NCBI	gi|189184318|ref|YP_001938103.1|
Bacteria	Proteobacteria	Orientia_tsutsugamushi_Ikeda	rickSpo	NCBI	gi|189183222|ref|YP_001937007.1|
Bacteria	Proteobacteria	Orientia_tsutsugamushi_Ikeda	rickSpo	NCBI	gi|189183888|ref|YP_001937673.1|
Bacteria	Proteobacteria	Orientia_tsutsugamushi_Ikeda	rickSpo	NCBI	gi|189184024|ref|YP_001937809.1|
Bacteria	Proteobacteria	Orientia_tsutsugamushi_Ikeda	rickSpo	NCBI	gi|189184361|ref|YP_001938146.1|
Bacteria	Proteobacteria	Orientia_tsutsugamushi_Ikeda	rickSpo	NCBI	gi|189184149|ref|YP_001937934.1|
Bacteria	Proteobacteria	Orientia_tsutsugamushi_Ikeda	rickSpo	NCBI	gi|189183196|ref|YP_001936981.1|
Bacteria	Proteobacteria	Orientia_tsutsugamushi_Ikeda	rickSpo	NCBI	gi|189184020|ref|YP_001937805.1|
Bacteria	Proteobacteria	Orientia_tsutsugamushi_Ikeda	rickSpo	NCBI	gi|189184604|ref|YP_001938389.1|
Bacteria	Proteobacteria	Orientia_tsutsugamushi_Ikeda	rickSpo	NCBI	gi|189183344|ref|YP_001937129.1|
Bacteria	Proteobacteria	Orientia_tsutsugamushi_Ikeda	rickSpo	NCBI	gi|189184795|ref|YP_001938580.1|
Bacteria	Proteobacteria	Orientia_tsutsugamushi_Ikeda	rickSpo	NCBI	gi|189183072|ref|YP_001936857.1|
Bacteria	Proteobacteria	Paracoccus_denitrificans_PD1222	Rel	NCBI	gi|119384141|ref|YP_915197.1|
Bacteria	Proteobacteria	Parvibaculum_lavamentivorans_DS-1	Rel	NCBI	gi|154253308|ref|YP_001414132.1|
Bacteria	Proteobacteria	Pasteurella_multocida	RelA	NCBI	gi|15603730|ref|NP_246804.1|
Bacteria	Proteobacteria	Pasteurella_multocida	SpoT	NCBI	gi|15602785|ref|NP_245857.1|
Bacteria	Proteobacteria	Pectobacterium_carotovorum_PC1	RelA	NCBI	gi|253689751|ref|YP_003018941.1|
Bacteria	Proteobacteria	Pectobacterium_carotovorum_PC1	SpoT	NCBI	gi|253690571|ref|YP_003019761.1|
Bacteria	Proteobacteria	Pectobacterium_wasabiae_WPP163	gRel	NCBI	gi|261819995|ref|YP_003258101.1|
Bacteria	Proteobacteria	Pectobacterium_wasabiae_WPP163	RelA	NCBI	gi|261822785|ref|YP_003260891.1|
Bacteria	Proteobacteria	Pectobacterium_wasabiae_WPP163	SpoT	NCBI	gi|261823687|ref|YP_003261793.1|
Bacteria	Proteobacteria	Pelobacter_carbinolicus	Rel	NCBI	gi|77918891|ref|YP_356706.1|
Bacteria	Proteobacteria	Pelobacter_carbinolicus	RshD	NCBI	gi|77918669|ref|YP_356484.1|
Bacteria	Proteobacteria	Pelobacter_propionicus_DSM_2379	bdRel	NCBI	gi|118579879|ref|YP_901129.1|
Bacteria	Proteobacteria	Pelobacter_propionicus_DSM_2379	fpRel	NCBI	gi|118580701|ref|YP_901951.1|
Bacteria	Proteobacteria	Pelobacter_propionicus_DSM_2379	paSpo	NCBI	gi|118580987|ref|YP_902237.1|
Bacteria	Proteobacteria	Pelobacter_propionicus_DSM_2379	Rel	NCBI	gi|118580813|ref|YP_902063.1|
Bacteria	Proteobacteria	Phenylobacterium_zucineum_HLK1	Rel	NCBI	gi|197105343|ref|YP_002130720.1|
Bacteria	Proteobacteria	Photobacterium_profundum_SS9	divSpo	NCBI	gi|54302588|ref|YP_132581.1|
Bacteria	Proteobacteria	Photobacterium_profundum_SS9	RelA	NCBI	gi|54310180|ref|YP_131200.1|
Bacteria	Proteobacteria	Photobacterium_profundum_SS9	RelV	NCBI	gi|54302108|ref|YP_132101.1|
Bacteria	Proteobacteria	Photobacterium_profundum_SS9	RelV	NCBI	gi|54302110|ref|YP_132103.1|
Bacteria	Proteobacteria	Photobacterium_profundum_SS9	SpoT	NCBI	gi|54307410|ref|YP_128430.1|
Bacteria	Proteobacteria	Photorhabdus_asymbiotica	RelA	NCBI	gi|253988312|ref|YP_003039668.1|
Bacteria	Proteobacteria	Photorhabdus_asymbiotica	SpoT	NCBI	gi|253987692|ref|YP_003039048.1|
Bacteria	Proteobacteria	Photorhabdus_luminescens	RelA	NCBI	gi|37524902|ref|NP_928246.1|
Bacteria	Proteobacteria	Photorhabdus_luminescens	SpoT	NCBI	gi|37524291|ref|NP_927635.1|
Bacteria	Proteobacteria	Polaromonas_JS666	RelA	NCBI	gi|91788565|ref|YP_549517.1|
Bacteria	Proteobacteria	Polaromonas_JS666	SpoT	NCBI	gi|91787229|ref|YP_548181.1|
Bacteria	Proteobacteria	Polaromonas_naphthalenivorans_CJ2	RelA	NCBI	gi|121605432|ref|YP_982761.1|
Bacteria	Proteobacteria	Polaromonas_naphthalenivorans_CJ2	SpoT	NCBI	gi|121603720|ref|YP_981049.1|
Bacteria	Proteobacteria	Polynucleobacter_necessarius_asymbioticus_QLW_P1DMWA_1	RelA	NCBI	gi|145589013|ref|YP_001155610.1|
Bacteria	Proteobacteria	Polynucleobacter_necessarius_asymbioticus_QLW_P1DMWA_1	SpoT	NCBI	gi|145589259|ref|YP_001155856.1|
Bacteria	Proteobacteria	Polynucleobacter_necessarius_STIR1	RelA	NCBI	gi|171463693|ref|YP_001797806.1|
Bacteria	Proteobacteria	Polynucleobacter_necessarius_STIR1	SpoT	NCBI	gi|171463504|ref|YP_001797617.1|
Bacteria	Proteobacteria	Proteus_mirabilis	RelA	NCBI	gi|197284126|ref|YP_002149998.1|
Bacteria	Proteobacteria	Proteus_mirabilis	SpoT	NCBI	gi|197286693|ref|YP_002152565.1|
Bacteria	Proteobacteria	Pseudoalteromonas_atlantica_T6c	paSpo	NCBI	gi|109898336|ref|YP_661591.1|
Bacteria	Proteobacteria	Pseudoalteromonas_atlantica_T6c	RelA	NCBI	gi|109900008|ref|YP_663263.1|
Bacteria	Proteobacteria	Pseudoalteromonas_atlantica_T6c	SpoT	NCBI	gi|109896679|ref|YP_659934.1|
Bacteria	Proteobacteria	Pseudoalteromonas_haloplanktis_TAC125	RelA	NCBI	gi|77359690|ref|YP_339265.1|
Bacteria	Proteobacteria	Pseudoalteromonas_haloplanktis_TAC125	SpoT	NCBI	gi|77361702|ref|YP_341277.1|
Bacteria	Proteobacteria	Pseudomonas_aeruginosa	pbcSpo2	NCBI	gi|15595628|ref|NP_249122.1|
Bacteria	Proteobacteria	Pseudomonas_aeruginosa	RelA	NCBI	gi|15596131|ref|NP_249625.1|
Bacteria	Proteobacteria	Pseudomonas_aeruginosa	SpoT	NCBI	gi|15600531|ref|NP_254025.1|
Bacteria	Proteobacteria	Pseudomonas_aeruginosa_LESB58	pbcSpo2	NCBI	gi|218889173|ref|YP_002438037.1|
Bacteria	Proteobacteria	Pseudomonas_aeruginosa_LESB58	RelA	NCBI	gi|218893097|ref|YP_002441966.1|
Bacteria	Proteobacteria	Pseudomonas_aeruginosa_LESB58	SpoT	NCBI	gi|218894441|ref|YP_002443311.1|
Bacteria	Proteobacteria	Pseudomonas_aeruginosa_PA7	pbcSpo2	NCBI	gi|152989480|ref|YP_001345926.1|
Bacteria	Proteobacteria	Pseudomonas_aeruginosa_PA7	RelA	NCBI	gi|152985899|ref|YP_001349924.1|
Bacteria	Proteobacteria	Pseudomonas_aeruginosa_PA7	SpoT	NCBI	gi|152988732|ref|YP_001351430.1|
Bacteria	Proteobacteria	Pseudomonas_aeruginosa_UCBPP-PA14	pbcSpo2	NCBI	gi|116054162|ref|YP_788605.1|
Bacteria	Proteobacteria	Pseudomonas_aeruginosa_UCBPP-PA14	RelA	NCBI	gi|116048857|ref|YP_792342.1|
Bacteria	Proteobacteria	Pseudomonas_aeruginosa_UCBPP-PA14	SpoT	NCBI	gi|116053485|ref|YP_793812.1|
Bacteria	Proteobacteria	Pseudomonas_entomophila_L48	pbcSpo	NCBI	gi|104781091|ref|YP_607589.1|
Bacteria	Proteobacteria	Pseudomonas_entomophila_L48	RelA	NCBI	gi|104780553|ref|YP_607051.1|
Bacteria	Proteobacteria	Pseudomonas_entomophila_L48	SpoT	NCBI	gi|104784343|ref|YP_610841.1|
Bacteria	Proteobacteria	Pseudomonas_fluorescens_Pf-5	pbcSpo	NCBI	gi|70730020|ref|YP_259759.1|
Bacteria	Proteobacteria	Pseudomonas_fluorescens_Pf-5	RelA	NCBI	gi|70731792|ref|YP_261534.1|
Bacteria	Proteobacteria	Pseudomonas_fluorescens_Pf-5	SpoT	NCBI	gi|70733346|ref|YP_263121.1|
Bacteria	Proteobacteria	Pseudomonas_fluorescens_Pf0_1	pbcSpo	NCBI	gi|77458360|ref|YP_347865.1|
Bacteria	Proteobacteria	Pseudomonas_fluorescens_Pf0_1	RelA	NCBI	gi|77460438|ref|YP_349945.1|
Bacteria	Proteobacteria	Pseudomonas_fluorescens_Pf0_1	SpoT	NCBI	gi|77461772|ref|YP_351279.1|
Bacteria	Proteobacteria	Pseudomonas_fluorescens_SBW25	divRel	NCBI	gi|229589121|ref|YP_002871240.1|
Bacteria	Proteobacteria	Pseudomonas_fluorescens_SBW25	divRel	NCBI	gi|229592691|ref|YP_002874810.1|
Bacteria	Proteobacteria	Pseudomonas_fluorescens_SBW25	paSpo	NCBI	gi|146344302|ref|YP_001202158.1|
Bacteria	Proteobacteria	Pseudomonas_fluorescens_SBW25	RelA	NCBI	gi|229591916|ref|YP_002874035.1|
Bacteria	Proteobacteria	Pseudomonas_fluorescens_SBW25	SpoT	NCBI	gi|229593360|ref|YP_002875479.1|
Bacteria	Proteobacteria	Pseudomonas_mendocina_ymp	RelA	NCBI	gi|146306766|ref|YP_001187231.1|
Bacteria	Proteobacteria	Pseudomonas_mendocina_ymp	SpoT	NCBI	gi|146309404|ref|YP_001189869.1|
Bacteria	Proteobacteria	Pseudomonas_putida_F1	pbcSpo	NCBI	gi|148548451|ref|YP_001268553.1|
Bacteria	Proteobacteria	Pseudomonas_putida_F1	RelA	NCBI	gi|148549268|ref|YP_001269370.1|
Bacteria	Proteobacteria	Pseudomonas_putida_F1	SpoT	NCBI	gi|148550411|ref|YP_001270513.1|
Bacteria	Proteobacteria	Pseudomonas_putida_GB_1	pbcSpo	NCBI	gi|167034518|ref|YP_001669749.1|
Bacteria	Proteobacteria	Pseudomonas_putida_GB_1	RelA	NCBI	gi|167032269|ref|YP_001667500.1|
Bacteria	Proteobacteria	Pseudomonas_putida_GB_1	SpoT	NCBI	gi|167036336|ref|YP_001671567.1|
Bacteria	Proteobacteria	Pseudomonas_putida_KT2440	pbcSpo	NCBI	gi|26989173|ref|NP_744598.1|
Bacteria	Proteobacteria	Pseudomonas_putida_KT2440	RelA	NCBI	gi|26988388|ref|NP_743813.1|
Bacteria	Proteobacteria	Pseudomonas_putida_KT2440	SpoT	NCBI	gi|26991978|ref|NP_747403.1|
Bacteria	Proteobacteria	Pseudomonas_putida_W619	pbcSpo	NCBI	gi|170721135|ref|YP_001748823.1|
Bacteria	Proteobacteria	Pseudomonas_putida_W619	RelA	NCBI	gi|170720403|ref|YP_001748091.1|
Bacteria	Proteobacteria	Pseudomonas_putida_W619	SpoT	NCBI	gi|170719358|ref|YP_001747046.1|
Bacteria	Proteobacteria	Pseudomonas_stutzeri_A1501	RelA	NCBI	gi|146283008|ref|YP_001173161.1|
Bacteria	Proteobacteria	Pseudomonas_stutzeri_A1501	SpoT	NCBI	gi|146280854|ref|YP_001171007.1|
Bacteria	Proteobacteria	Pseudomonas_syringae_phaseolicola_1448A	pbcSpo2	NCBI	gi|71733197|ref|YP_277148.1|
Bacteria	Proteobacteria	Pseudomonas_syringae_phaseolicola_1448A	RelA	NCBI	gi|71733843|ref|YP_275858.1|
Bacteria	Proteobacteria	Pseudomonas_syringae_phaseolicola_1448A	SpoT	NCBI	gi|71736803|ref|YP_272502.1|
Bacteria	Proteobacteria	Pseudomonas_syringae_pv_B728a	pbcSpo2	NCBI	gi|66048200|ref|YP_238041.1|
Bacteria	Proteobacteria	Pseudomonas_syringae_pv_B728a	RelA	NCBI	gi|66046924|ref|YP_236765.1|
Bacteria	Proteobacteria	Pseudomonas_syringae_pv_B728a	SpoT	NCBI	gi|66043479|ref|YP_233320.1|
Bacteria	Proteobacteria	Pseudomonas_syringae_tomato_DC3000	fpRel	NCBI	gi|28868077|ref|NP_790696.1|
Bacteria	Proteobacteria	Pseudomonas_syringae_tomato_DC3000	RelA	NCBI	gi|28868900|ref|NP_791519.1|
Bacteria	Proteobacteria	Pseudomonas_syringae_tomato_DC3000	SpoT	NCBI	gi|28867313|ref|NP_789932.1|
Bacteria	Proteobacteria	Psychrobacter_arcticum_273-4	RelA	NCBI	gi|71064919|ref|YP_263646.1|
Bacteria	Proteobacteria	Psychrobacter_arcticum_273-4	SpoT	NCBI	gi|71066280|ref|YP_265007.1|
Bacteria	Proteobacteria	Psychrobacter_cryohalolentis_K5	RelA	NCBI	gi|93005207|ref|YP_579644.1|
Bacteria	Proteobacteria	Psychrobacter_cryohalolentis_K5	SpoT	NCBI	gi|93006829|ref|YP_581266.1|
Bacteria	Proteobacteria	Psychrobacter_PRwf-1	RelA	NCBI	gi|148652195|ref|YP_001279288.1|
Bacteria	Proteobacteria	Psychrobacter_PRwf-1	SpoT	NCBI	gi|148652387|ref|YP_001279480.1|
Bacteria	Proteobacteria	Psychromonas_ingrahamii_37	RelA	NCBI	gi|119944303|ref|YP_941983.1|
Bacteria	Proteobacteria	Psychromonas_ingrahamii_37	RelV	NCBI	gi|119946269|ref|YP_943949.1|
Bacteria	Proteobacteria	Psychromonas_ingrahamii_37	SpoT	NCBI	gi|119943990|ref|YP_941670.1|
Bacteria	Proteobacteria	Ralstonia_eutropha_H16	RelA	NCBI	gi|113867356|ref|YP_725845.1|
Bacteria	Proteobacteria	Ralstonia_eutropha_H16	SpoT	NCBI	gi|113866979|ref|YP_725468.1|
Bacteria	Proteobacteria	Ralstonia_eutropha_JMP134	RelA	NCBI	gi|73540969|ref|YP_295489.1|
Bacteria	Proteobacteria	Ralstonia_eutropha_JMP134	SpoT	NCBI	gi|73542157|ref|YP_296677.1|
Bacteria	Proteobacteria	Ralstonia_metallidurans_CH34	RelA	NCBI	gi|94310104|ref|YP_583314.1|
Bacteria	Proteobacteria	Ralstonia_metallidurans_CH34	SpoT	NCBI	gi|94309803|ref|YP_583013.1|
Bacteria	Proteobacteria	Ralstonia_pickettii_12D	RelA	NCBI	gi|241663243|ref|YP_002981603.1|
Bacteria	Proteobacteria	Ralstonia_pickettii_12D	SpoT	NCBI	gi|241663545|ref|YP_002981905.1|
Bacteria	Proteobacteria	Ralstonia_pickettii_12J	bdRel	NCBI	gi|187930650|ref|YP_001901137.1|
Bacteria	Proteobacteria	Ralstonia_pickettii_12J	RelA	NCBI	gi|187929058|ref|YP_001899545.1|
Bacteria	Proteobacteria	Ralstonia_pickettii_12J	SpoT	NCBI	gi|187929353|ref|YP_001899840.1|
Bacteria	Proteobacteria	Ralstonia_solanacearum	pbcSpo2	NCBI	gi|17548134|ref|NP_521536.1|
Bacteria	Proteobacteria	Ralstonia_solanacearum	RelA	NCBI	gi|17546295|ref|NP_519697.1|
Bacteria	Proteobacteria	Ralstonia_solanacearum	SpoT	NCBI	gi|17546872|ref|NP_520274.1|
Bacteria	Proteobacteria	Rhizobium_etli_CFN_42	pbcSpo	NCBI	gi|86361055|ref|YP_472942.1|
Bacteria	Proteobacteria	Rhizobium_etli_CFN_42	Rel	NCBI	gi|86357023|ref|YP_468915.1|
Bacteria	Proteobacteria	Rhizobium_etli_CIAT_652	pbcSpo	NCBI	gi|190894859|ref|YP_001985152.1|
Bacteria	Proteobacteria	Rhizobium_etli_CIAT_652	Rel	NCBI	gi|190891068|ref|YP_001977610.1|
Bacteria	Proteobacteria	Rhizobium_leguminosarum_bv_viciae_3841	capRel	NCBI	gi|116251868|ref|YP_767706.1|
Bacteria	Proteobacteria	Rhizobium_leguminosarum_bv_viciae_3841	pbcSpo	NCBI	gi|116249317|ref|YP_765158.1|
Bacteria	Proteobacteria	Rhizobium_leguminosarum_bv_viciae_3841	Rel	NCBI	gi|116251272|ref|YP_767110.1|
Bacteria	Proteobacteria	Rhizobium_leguminosarum_bv__trifolii_WSM1325	pbcSpo	NCBI	gi|241113383|ref|YP_002973218.1|
Bacteria	Proteobacteria	Rhizobium_leguminosarum_bv__trifolii_WSM1325	Rel	NCBI	gi|241203884|ref|YP_002974980.1|
Bacteria	Proteobacteria	Rhizobium_leguminosarum_bv__trifolii_WSM2304	pbcSpo	NCBI	gi|209547327|ref|YP_002279245.1|
Bacteria	Proteobacteria	Rhizobium_leguminosarum_bv__trifolii_WSM2304	Rel	NCBI	gi|209548596|ref|YP_002280513.1|
Bacteria	Proteobacteria	Rhizobium_NGR234	Rel	NCBI	gi|227821398|ref|YP_002825368.1|
Bacteria	Proteobacteria	Rhodobacter_sphaeroides_2_4_1	Rel	NCBI	gi|77462215|ref|YP_351719.1|
Bacteria	Proteobacteria	Rhodobacter_sphaeroides_ATCC_17025	Mesh1	NCBI	gi|146276378|ref|YP_001166537.1|
Bacteria	Proteobacteria	Rhodobacter_sphaeroides_ATCC_17025	Rel	NCBI	gi|146278610|ref|YP_001168769.1|
Bacteria	Proteobacteria	Rhodobacter_sphaeroides_ATCC_17029	Rel	NCBI	gi|126461077|ref|YP_001042191.1|
Bacteria	Proteobacteria	Rhodobacter_sphaeroides_KD131	Rel	NCBI	gi|221641169|ref|YP_002527431.1|
Bacteria	Proteobacteria	Rhodoferax_ferrireducens_T118	RelA	NCBI	gi|89900856|ref|YP_523327.1|
Bacteria	Proteobacteria	Rhodoferax_ferrireducens_T118	SpoT	NCBI	gi|89901918|ref|YP_524389.1|
Bacteria	Proteobacteria	Rhodopseudomonas_palustris_BisA53	Mesh1	NCBI	gi|115525731|ref|YP_782642.1|
Bacteria	Proteobacteria	Rhodopseudomonas_palustris_BisA53	Rel	NCBI	gi|115525032|ref|YP_781943.1|
Bacteria	Proteobacteria	Rhodopseudomonas_palustris_BisB18	gRel	NCBI	gi|90425033|ref|YP_533403.1|
Bacteria	Proteobacteria	Rhodopseudomonas_palustris_BisB18	Rel	NCBI	gi|90424134|ref|YP_532504.1|
Bacteria	Proteobacteria	Rhodopseudomonas_palustris_BisB5	Rel	NCBI	gi|91977118|ref|YP_569777.1|
Bacteria	Proteobacteria	Rhodopseudomonas_palustris_CGA009	Mesh1	NCBI	gi|39936723|ref|NP_948999.1|
Bacteria	Proteobacteria	Rhodopseudomonas_palustris_CGA009	Rel	NCBI	gi|39935759|ref|NP_948035.1|
Bacteria	Proteobacteria	Rhodopseudomonas_palustris_HaA2	Mesh1	NCBI	gi|86748925|ref|YP_485421.1|
Bacteria	Proteobacteria	Rhodopseudomonas_palustris_HaA2	Rel	NCBI	gi|86749726|ref|YP_486222.1|
Bacteria	Proteobacteria	Rhodopseudomonas_palustris_TIE_1	Mesh1	NCBI	gi|192292549|ref|YP_001993154.1|
Bacteria	Proteobacteria	Rhodopseudomonas_palustris_TIE_1	Rel	NCBI	gi|192291346|ref|YP_001991951.1|
Bacteria	Proteobacteria	Rhodospirillum_centenum_SW	Rel	NCBI	gi|209964801|ref|YP_002297716.1|
Bacteria	Proteobacteria	Rhodospirillum_rubrum_ATCC_11170	Rel	NCBI	gi|83593191|ref|YP_426943.1|
Bacteria	Proteobacteria	Rickettsia_africae_ESF_5	rickRel	NCBI	gi|229587064|ref|YP_002845565.1|
Bacteria	Proteobacteria	Rickettsia_africae_ESF_5	rickSpo	NCBI	gi|229586574|ref|YP_002845075.1|
Bacteria	Proteobacteria	Rickettsia_africae_ESF_5	rickSpo	NCBI	gi|229586794|ref|YP_002845295.1|
Bacteria	Proteobacteria	Rickettsia_africae_ESF_5	rickSpo	NCBI	gi|229586921|ref|YP_002845422.1|
Bacteria	Proteobacteria	Rickettsia_africae_ESF_5	rickSpo	NCBI	gi|229586528|ref|YP_002845029.1|
Bacteria	Proteobacteria	Rickettsia_akari_Hartford	rickRel	NCBI	gi|157826131|ref|YP_001493851.1|
Bacteria	Proteobacteria	Rickettsia_akari_Hartford	rickRel	NCBI	gi|157826028|ref|YP_001493748.1|
Bacteria	Proteobacteria	Rickettsia_akari_Hartford	rickSpo	NCBI	gi|157825555|ref|YP_001493275.1|
Bacteria	Proteobacteria	Rickettsia_bellii_OSU_85-389	rickRel	NCBI	gi|157827670|ref|YP_001496734.1|
Bacteria	Proteobacteria	Rickettsia_bellii_OSU_85-389	rickRel	NCBI	gi|157827427|ref|YP_001496491.1|
Bacteria	Proteobacteria	Rickettsia_bellii_OSU_85-389	rickRel	NCBI	gi|157827009|ref|YP_001496073.1|
Bacteria	Proteobacteria	Rickettsia_bellii_OSU_85-389	rickSpo	NCBI	gi|157826979|ref|YP_001496043.1|
Bacteria	Proteobacteria	Rickettsia_bellii_OSU_85-389	rickSpo	NCBI	gi|157827431|ref|YP_001496495.1|
Bacteria	Proteobacteria	Rickettsia_bellii_OSU_85-389	rickSpo	NCBI	gi|157827334|ref|YP_001496398.1|
Bacteria	Proteobacteria	Rickettsia_bellii_OSU_85-389	rickSpo	NCBI	gi|157826963|ref|YP_001496027.1|
Bacteria	Proteobacteria	Rickettsia_bellii_OSU_85-389	rickSpo	NCBI	gi|157826966|ref|YP_001496030.1|
Bacteria	Proteobacteria	Rickettsia_bellii_OSU_85-389	rickSpo	NCBI	gi|157826790|ref|YP_001495854.1|
Bacteria	Proteobacteria	Rickettsia_bellii_OSU_85-389	rickSpo	NCBI	gi|157827010|ref|YP_001496074.1|
Bacteria	Proteobacteria	Rickettsia_bellii_RML369-C	rickRel	NCBI	gi|91204998|ref|YP_537353.1|
Bacteria	Proteobacteria	Rickettsia_bellii_RML369-C	rickRel	NCBI	gi|91205234|ref|YP_537589.1|
Bacteria	Proteobacteria	Rickettsia_bellii_RML369-C	rickRel	NCBI	gi|91205407|ref|YP_537762.1|
Bacteria	Proteobacteria	Rickettsia_bellii_RML369-C	rickSpo	NCBI	gi|91205379|ref|YP_537734.1|
Bacteria	Proteobacteria	Rickettsia_bellii_RML369-C	rickSpo	NCBI	gi|91205849|ref|YP_538204.1|
Bacteria	Proteobacteria	Rickettsia_bellii_RML369-C	rickSpo	NCBI	gi|91205621|ref|YP_537976.1|
Bacteria	Proteobacteria	Rickettsia_bellii_RML369-C	rickSpo	NCBI	gi|91205232|ref|YP_537587.1|
Bacteria	Proteobacteria	Rickettsia_bellii_RML369-C	rickSpo	NCBI	gi|91205365|ref|YP_537720.1|
Bacteria	Proteobacteria	Rickettsia_bellii_RML369-C	rickSpo	NCBI	gi|91205367|ref|YP_537722.1|
Bacteria	Proteobacteria	Rickettsia_bellii_RML369-C	rickSpo	NCBI	gi|91205408|ref|YP_537763.1|
Bacteria	Proteobacteria	Rickettsia_canadensis_McKiel	rickRel	NCBI	gi|157804097|ref|YP_001492646.1|
Bacteria	Proteobacteria	Rickettsia_canadensis_McKiel	rickRel	NCBI	gi|157803506|ref|YP_001492055.1|
Bacteria	Proteobacteria	Rickettsia_canadensis_McKiel	rickSpo	NCBI	gi|157803613|ref|YP_001492162.1|
Bacteria	Proteobacteria	Rickettsia_canadensis_McKiel	rickSpo	NCBI	gi|157803701|ref|YP_001492250.1|
Bacteria	Proteobacteria	Rickettsia_canadensis_McKiel	rickSpo	NCBI	gi|157803959|ref|YP_001492508.1|
Bacteria	Proteobacteria	Rickettsia_conorii	rickSpo	NCBI	gi|15892349|ref|NP_360063.1|
Bacteria	Proteobacteria	Rickettsia_conorii	rickSpo	NCBI	gi|15892297|ref|NP_360011.1|
Bacteria	Proteobacteria	Rickettsia_conorii	rickSpo	NCBI	gi|15893021|ref|NP_360735.1|
Bacteria	Proteobacteria	Rickettsia_conorii	rickSpo	NCBI	gi|15893022|ref|NP_360736.1|
Bacteria	Proteobacteria	Rickettsia_conorii	rickSpo	NCBI	gi|15892811|ref|NP_360525.1|
Bacteria	Proteobacteria	Rickettsia_felis_URRWXCal2	RelA	NCBI	gi|67458802|ref|YP_246426.1|
Bacteria	Proteobacteria	Rickettsia_felis_URRWXCal2	rickRel	NCBI	gi|67458773|ref|YP_246397.1|
Bacteria	Proteobacteria	Rickettsia_felis_URRWXCal2	rickRel	NCBI	gi|67458596|ref|YP_246220.1|
Bacteria	Proteobacteria	Rickettsia_felis_URRWXCal2	rickSpo	NCBI	gi|67459360|ref|YP_246984.1|
Bacteria	Proteobacteria	Rickettsia_felis_URRWXCal2	rickSpo	NCBI	gi|67458832|ref|YP_246456.1|
Bacteria	Proteobacteria	Rickettsia_felis_URRWXCal2	rickSpo	NCBI	gi|67458776|ref|YP_246400.1|
Bacteria	Proteobacteria	Rickettsia_felis_URRWXCal2	rickSpo	NCBI	gi|67458830|ref|YP_246454.1|
Bacteria	Proteobacteria	Rickettsia_felis_URRWXCal2	rickSpo	NCBI	gi|67458842|ref|YP_246466.1|
Bacteria	Proteobacteria	Rickettsia_felis_URRWXCal2	rickSpo	NCBI	gi|67459276|ref|YP_246900.1|
Bacteria	Proteobacteria	Rickettsia_felis_URRWXCal2	rickSpo	NCBI	gi|67458900|ref|YP_246524.1|
Bacteria	Proteobacteria	Rickettsia_felis_URRWXCal2	rickSpo	NCBI	gi|67459345|ref|YP_246969.1|
Bacteria	Proteobacteria	Rickettsia_felis_URRWXCal2	rickSpo	NCBI	gi|67458579|ref|YP_246203.1|
Bacteria	Proteobacteria	Rickettsia_felis_URRWXCal2	rickSpo	NCBI	gi|67458697|ref|YP_246321.1|
Bacteria	Proteobacteria	Rickettsia_felis_URRWXCal2	rickSpo	NCBI	gi|67458772|ref|YP_246396.1|
Bacteria	Proteobacteria	Rickettsia_massiliae_MTU5	rickRel	NCBI	gi|157954010|ref|YP_001497188.1|
Bacteria	Proteobacteria	Rickettsia_massiliae_MTU5	rickRel	NCBI	gi|157964855|ref|YP_001499679.1|
Bacteria	Proteobacteria	Rickettsia_massiliae_MTU5	rickRel	NCBI	gi|157964773|ref|YP_001499597.1|
Bacteria	Proteobacteria	Rickettsia_massiliae_MTU5	rickSpo	NCBI	gi|157964619|ref|YP_001499443.1|
Bacteria	Proteobacteria	Rickettsia_massiliae_MTU5	rickSpo	NCBI	gi|157964772|ref|YP_001499596.1|
Bacteria	Proteobacteria	Rickettsia_massiliae_MTU5	rickSpo	NCBI	gi|157964388|ref|YP_001499212.1|
Bacteria	Proteobacteria	Rickettsia_peacockii_Rustic	rickRel	NCBI	gi|238650370|ref|YP_002916222.1|
Bacteria	Proteobacteria	Rickettsia_peacockii_Rustic	rickSpo	NCBI	gi|238650760|ref|YP_002916615.1|
Bacteria	Proteobacteria	Rickettsia_peacockii_Rustic	rickSpo	NCBI	gi|238650724|ref|YP_002916577.1|
Bacteria	Proteobacteria	Rickettsia_rickettsii_Iowa	rickRel	NCBI	gi|165933657|ref|YP_001650446.1|
Bacteria	Proteobacteria	Rickettsia_rickettsii_Iowa	rickSpo	NCBI	gi|165932952|ref|YP_001649741.1|
Bacteria	Proteobacteria	Rickettsia_rickettsii_Iowa	rickSpo	NCBI	gi|165933670|ref|YP_001650459.1|
Bacteria	Proteobacteria	Rickettsia_rickettsii_Iowa	rickSpo	NCBI	gi|165933559|ref|YP_001650348.1|
Bacteria	Proteobacteria	Rickettsia_rickettsii_Iowa	rickSpo	NCBI	gi|165933474|ref|YP_001650263.1|
Bacteria	Proteobacteria	Rickettsia_rickettsii_Sheila_Smith	rickRel	NCBI	gi|157828933|ref|YP_001495175.1|
Bacteria	Proteobacteria	Rickettsia_rickettsii_Sheila_Smith	rickSpo	NCBI	gi|157828301|ref|YP_001494543.1|
Bacteria	Proteobacteria	Rickettsia_rickettsii_Sheila_Smith	rickSpo	NCBI	gi|157828251|ref|YP_001494493.1|
Bacteria	Proteobacteria	Rickettsia_rickettsii_Sheila_Smith	rickSpo	NCBI	gi|157828946|ref|YP_001495188.1|
Bacteria	Proteobacteria	Rickettsia_rickettsii_Sheila_Smith	rickSpo	NCBI	gi|157828833|ref|YP_001495075.1|
Bacteria	Proteobacteria	Rickettsia_rickettsii_Sheila_Smith	rickSpo	NCBI	gi|157828746|ref|YP_001494988.1|
Bacteria	Proteobacteria	Rickettsia_typhi_wilmington	rickRel	NCBI	gi|51473884|ref|YP_067641.1|
Bacteria	Proteobacteria	Rickettsia_typhi_wilmington	rickRel	NCBI	gi|51473805|ref|YP_067562.1|
Bacteria	Proteobacteria	Rickettsia_typhi_wilmington	rickSpo	NCBI	gi|51473507|ref|YP_067264.1|
Bacteria	Proteobacteria	Rickettsia_typhi_wilmington	rickSpo	NCBI	gi|51473804|ref|YP_067561.1|
Bacteria	Proteobacteria	Roseobacter_denitrificans_OCh_114	Rel	NCBI	gi|110678680|ref|YP_681687.1|
Bacteria	Proteobacteria	Ruegeria_pomeroyi_DSS_3	Rel	NCBI	gi|56698035|ref|YP_168406.1|
Bacteria	Proteobacteria	Saccharophagus_degradans_2-40	pbcSpo	NCBI	gi|90022506|ref|YP_528333.1|
Bacteria	Proteobacteria	Saccharophagus_degradans_2-40	RelA	NCBI	gi|90021883|ref|YP_527710.1|
Bacteria	Proteobacteria	Saccharophagus_degradans_2-40	SpoT	NCBI	gi|90023337|ref|YP_529164.1|
Bacteria	Proteobacteria	Salmonella_enterica_arizonae_serovar_62_z4_z23__	RelA	NCBI	gi|161501990|ref|YP_001569102.1|
Bacteria	Proteobacteria	Salmonella_enterica_arizonae_serovar_62_z4_z23__	SpoT	NCBI	gi|161505721|ref|YP_001572833.1|
Bacteria	Proteobacteria	Salmonella_enterica_Choleraesuis	RelA	NCBI	gi|62181466|ref|YP_217883.1|
Bacteria	Proteobacteria	Salmonella_enterica_Choleraesuis	SpoT	NCBI	gi|62182236|ref|YP_218653.1|
Bacteria	Proteobacteria	Salmonella_enterica_Paratypi_ATCC_9150	RelA	NCBI	gi|56414908|ref|YP_151983.1|
Bacteria	Proteobacteria	Salmonella_enterica_Paratypi_ATCC_9150	SpoT	NCBI	gi|56415632|ref|YP_152707.1|
Bacteria	Proteobacteria	Salmonella_enterica_serovar_Agona_SL483	gRel	NCBI	gi|197249298|ref|YP_002146920.1|
Bacteria	Proteobacteria	Salmonella_enterica_serovar_Agona_SL483	RelA	NCBI	gi|197247953|ref|YP_002147866.1|
Bacteria	Proteobacteria	Salmonella_enterica_serovar_Agona_SL483	SpoT	NCBI	gi|197251589|ref|YP_002148673.1|
Bacteria	Proteobacteria	Salmonella_enterica_serovar_Dublin_CT_02021853	RelA	NCBI	gi|198244188|ref|YP_002216930.1|
Bacteria	Proteobacteria	Salmonella_enterica_serovar_Dublin_CT_02021853	SpoT	NCBI	gi|198242508|ref|YP_002217702.1|
Bacteria	Proteobacteria	Salmonella_enterica_serovar_Enteritidis_P125109	RelA	NCBI	gi|207858222|ref|YP_002244873.1|
Bacteria	Proteobacteria	Salmonella_enterica_serovar_Enteritidis_P125109	SpoT	NCBI	gi|207858979|ref|YP_002245630.1|
Bacteria	Proteobacteria	Salmonella_enterica_serovar_Gallinarum_287_91	RelA	NCBI	gi|205353902|ref|YP_002227703.1|
Bacteria	Proteobacteria	Salmonella_enterica_serovar_Gallinarum_287_91	SpoT	NCBI	gi|205354656|ref|YP_002228457.1|
Bacteria	Proteobacteria	Salmonella_enterica_serovar_Heidelberg_SL476	RelA	NCBI	gi|194449513|ref|YP_002046925.1|
Bacteria	Proteobacteria	Salmonella_enterica_serovar_Heidelberg_SL476	SpoT	NCBI	gi|194449048|ref|YP_002047773.1|
Bacteria	Proteobacteria	Salmonella_enterica_serovar_Newport_SL254	RelA	NCBI	gi|194445692|ref|YP_002042207.1|
Bacteria	Proteobacteria	Salmonella_enterica_serovar_Newport_SL254	SpoT	NCBI	gi|194445787|ref|YP_002042991.1|
Bacteria	Proteobacteria	Salmonella_enterica_serovar_Paratyphi_A_AKU_12601	RelA	NCBI	gi|197363836|ref|YP_002143473.1|
Bacteria	Proteobacteria	Salmonella_enterica_serovar_Paratyphi_A_AKU_12601	SpoT	NCBI	gi|197364559|ref|YP_002144196.1|
Bacteria	Proteobacteria	Salmonella_enterica_serovar_Paratyphi_B_SPB7	RelA	NCBI	gi|161615884|ref|YP_001589849.1|
Bacteria	Proteobacteria	Salmonella_enterica_serovar_Paratyphi_B_SPB7	SpoT	NCBI	gi|161616824|ref|YP_001590789.1|
Bacteria	Proteobacteria	Salmonella_enterica_serovar_Paratyphi_C_RKS4594	RelA	NCBI	gi|224584747|ref|YP_002638545.1|
Bacteria	Proteobacteria	Salmonella_enterica_serovar_Paratyphi_C_RKS4594	SpoT	NCBI	gi|224585540|ref|YP_002639339.1|
Bacteria	Proteobacteria	Salmonella_enterica_serovar_Schwarzengrund_CVM19633	RelA	NCBI	gi|194738051|ref|YP_002115908.1|
Bacteria	Proteobacteria	Salmonella_enterica_serovar_Schwarzengrund_CVM19633	SpoT	NCBI	gi|194736380|ref|YP_002116685.1|
Bacteria	Proteobacteria	Salmonella_enterica_serovar_Typhi_Ty2	RelA	NCBI	gi|29143219|ref|NP_806561.1|
Bacteria	Proteobacteria	Salmonella_enterica_serovar_Typhi_Ty2	SpoT	NCBI	gi|29144057|ref|NP_807399.1|
Bacteria	Proteobacteria	Salmonella_typhi	paSpo	NCBI	gi|18466765|ref|NP_569572.1|
Bacteria	Proteobacteria	Salmonella_typhi	RelA	NCBI	gi|16761735|ref|NP_457352.1|
Bacteria	Proteobacteria	Salmonella_typhi	SpoT	NCBI	gi|16762568|ref|NP_458185.1|
Bacteria	Proteobacteria	Salmonella_typhimurium_LT2	RelA	NCBI	gi|16766262|ref|NP_461877.1|
Bacteria	Proteobacteria	Salmonella_typhimurium_LT2	SpoT	NCBI	gi|16767027|ref|NP_462642.1|
Bacteria	Proteobacteria	Serratia_proteamaculans_568	paSpo	NCBI	gi|157368377|ref|YP_001476366.1|
Bacteria	Proteobacteria	Serratia_proteamaculans_568	RelA	NCBI	gi|157369037|ref|YP_001477026.1|
Bacteria	Proteobacteria	Serratia_proteamaculans_568	SpoT	NCBI	gi|157373100|ref|YP_001481089.1|
Bacteria	Proteobacteria	Shewanella_amazonensis_SB2B	RelA	NCBI	gi|119774170|ref|YP_926910.1|
Bacteria	Proteobacteria	Shewanella_amazonensis_SB2B	SpoT	NCBI	gi|119773405|ref|YP_926145.1|
Bacteria	Proteobacteria	Shewanella_ANA-3	RelA	NCBI	gi|117919560|ref|YP_868752.1|
Bacteria	Proteobacteria	Shewanella_ANA-3	RelV	NCBI	gi|117919210|ref|YP_868402.1|
Bacteria	Proteobacteria	Shewanella_ANA-3	SpoT	NCBI	gi|117922244|ref|YP_871436.1|
Bacteria	Proteobacteria	Shewanella_baltica_OS155	RelA	NCBI	gi|126175347|ref|YP_001051496.1|
Bacteria	Proteobacteria	Shewanella_baltica_OS155	RelV	NCBI	gi|126172932|ref|YP_001049081.1|
Bacteria	Proteobacteria	Shewanella_baltica_OS155	SpoT	NCBI	gi|126172606|ref|YP_001048755.1|
Bacteria	Proteobacteria	Shewanella_baltica_OS185	RelA	NCBI	gi|153001657|ref|YP_001367338.1|
Bacteria	Proteobacteria	Shewanella_baltica_OS185	RelV	NCBI	gi|153002133|ref|YP_001367814.1|
Bacteria	Proteobacteria	Shewanella_baltica_OS185	SpoT	NCBI	gi|152998903|ref|YP_001364584.1|
Bacteria	Proteobacteria	Shewanella_baltica_OS195	RelA	NCBI	gi|160876395|ref|YP_001555711.1|
Bacteria	Proteobacteria	Shewanella_baltica_OS195	RelV	NCBI	gi|160876853|ref|YP_001556169.1|
Bacteria	Proteobacteria	Shewanella_baltica_OS195	SpoT	NCBI	gi|160873483|ref|YP_001552799.1|
Bacteria	Proteobacteria	Shewanella_baltica_OS223	RelA	NCBI	gi|217972410|ref|YP_002357161.1|
Bacteria	Proteobacteria	Shewanella_baltica_OS223	RelV	NCBI	gi|217974712|ref|YP_002359463.1|
Bacteria	Proteobacteria	Shewanella_baltica_OS223	SpoT	NCBI	gi|217971568|ref|YP_002356319.1|
Bacteria	Proteobacteria	Shewanella_denitrificans_OS217	RelA	NCBI	gi|91792551|ref|YP_562202.1|
Bacteria	Proteobacteria	Shewanella_denitrificans_OS217	SpoT	NCBI	gi|91794782|ref|YP_564433.1|
Bacteria	Proteobacteria	Shewanella_frigidimarina_NCIMB_400	RelA	NCBI	gi|114562227|ref|YP_749740.1|
Bacteria	Proteobacteria	Shewanella_frigidimarina_NCIMB_400	RelV	NCBI	gi|114562019|ref|YP_749532.1|
Bacteria	Proteobacteria	Shewanella_frigidimarina_NCIMB_400	SpoT	NCBI	gi|114561551|ref|YP_749064.1|
Bacteria	Proteobacteria	Shewanella_halifaxensis_HAW_EB4	RelA	NCBI	gi|167623153|ref|YP_001673447.1|
Bacteria	Proteobacteria	Shewanella_halifaxensis_HAW_EB4	RelV	NCBI	gi|167625171|ref|YP_001675465.1|
Bacteria	Proteobacteria	Shewanella_halifaxensis_HAW_EB4	SpoT	NCBI	gi|167622330|ref|YP_001672624.1|
Bacteria	Proteobacteria	Shewanella_loihica_PV-4	RelA	NCBI	gi|127512134|ref|YP_001093331.1|
Bacteria	Proteobacteria	Shewanella_loihica_PV-4	RelV	NCBI	gi|127513900|ref|YP_001095097.1|
Bacteria	Proteobacteria	Shewanella_loihica_PV-4	SpoT	NCBI	gi|127514427|ref|YP_001095624.1|
Bacteria	Proteobacteria	Shewanella_MR-4	RelA	NCBI	gi|113969455|ref|YP_733248.1|
Bacteria	Proteobacteria	Shewanella_MR-4	RelV	NCBI	gi|113971514|ref|YP_735307.1|
Bacteria	Proteobacteria	Shewanella_MR-4	SpoT	NCBI	gi|113971943|ref|YP_735736.1|
Bacteria	Proteobacteria	Shewanella_MR-7	RelA	NCBI	gi|114046683|ref|YP_737233.1|
Bacteria	Proteobacteria	Shewanella_MR-7	RelV	NCBI	gi|114046293|ref|YP_736843.1|
Bacteria	Proteobacteria	Shewanella_MR-7	SpoT	NCBI	gi|114045839|ref|YP_736389.1|
Bacteria	Proteobacteria	Shewanella_oneidensis	RelA	NCBI	gi|24374961|ref|NP_719004.1|
Bacteria	Proteobacteria	Shewanella_oneidensis	RelV	NCBI	gi|24375335|ref|NP_719378.1|
Bacteria	Proteobacteria	Shewanella_oneidensis	SpoT	NCBI	gi|24371957|ref|NP_715999.1|
Bacteria	Proteobacteria	Shewanella_pealeana_ATCC_700345	RelA	NCBI	gi|157961010|ref|YP_001501044.1|
Bacteria	Proteobacteria	Shewanella_pealeana_ATCC_700345	RelV	NCBI	gi|157962995|ref|YP_001503029.1|
Bacteria	Proteobacteria	Shewanella_pealeana_ATCC_700345	SpoT	NCBI	gi|157963690|ref|YP_001503724.1|
Bacteria	Proteobacteria	Shewanella_piezotolerans_WP3	RelA	NCBI	gi|212634202|ref|YP_002310727.1|
Bacteria	Proteobacteria	Shewanella_piezotolerans_WP3	RelV	NCBI	gi|212636606|ref|YP_002313131.1|
Bacteria	Proteobacteria	Shewanella_piezotolerans_WP3	SpoT	NCBI	gi|212633216|ref|YP_002309741.1|
Bacteria	Proteobacteria	Shewanella_putrefaciens_CN-32	RelA	NCBI	gi|146293859|ref|YP_001184283.1|
Bacteria	Proteobacteria	Shewanella_putrefaciens_CN-32	RelV	NCBI	gi|146291895|ref|YP_001182319.1|
Bacteria	Proteobacteria	Shewanella_putrefaciens_CN-32	SpoT	NCBI	gi|146294715|ref|YP_001185139.1|
Bacteria	Proteobacteria	Shewanella_sediminis_HAW-EB3	paSpo	NCBI	gi|157374909|ref|YP_001473509.1|
Bacteria	Proteobacteria	Shewanella_sediminis_HAW-EB3	RelA	NCBI	gi|157374426|ref|YP_001473026.1|
Bacteria	Proteobacteria	Shewanella_sediminis_HAW-EB3	RelV	NCBI	gi|157376642|ref|YP_001475242.1|
Bacteria	Proteobacteria	Shewanella_sediminis_HAW-EB3	SpoT	NCBI	gi|157373475|ref|YP_001472075.1|
Bacteria	Proteobacteria	Shewanella_W3-18-1	RelA	NCBI	gi|120598070|ref|YP_962644.1|
Bacteria	Proteobacteria	Shewanella_W3-18-1	RelV	NCBI	gi|120600177|ref|YP_964751.1|
Bacteria	Proteobacteria	Shewanella_W3-18-1	SpoT	NCBI	gi|120600557|ref|YP_965131.1|
Bacteria	Proteobacteria	Shewanella_woodyi_ATCC_51908	RelA	NCBI	gi|170727691|ref|YP_001761717.1|
Bacteria	Proteobacteria	Shewanella_woodyi_ATCC_51908	RelV	NCBI	gi|170725273|ref|YP_001759299.1|
Bacteria	Proteobacteria	Shewanella_woodyi_ATCC_51908	SpoT	NCBI	gi|170728902|ref|YP_001762928.1|
Bacteria	Proteobacteria	Shigella_boydii_CDC_3083_94	RelA	NCBI	gi|187731760|ref|YP_001881475.1|
Bacteria	Proteobacteria	Shigella_boydii_CDC_3083_94	SpoT	NCBI	gi|187733798|ref|YP_001882363.1|
Bacteria	Proteobacteria	Shigella_boydii_Sb227	RelA	NCBI	gi|82545083|ref|YP_409030.1|
Bacteria	Proteobacteria	Shigella_boydii_Sb227	SpoT	NCBI	gi|82546081|ref|YP_410028.1|
Bacteria	Proteobacteria	Shigella_dysenteriae	RelA	NCBI	gi|82778166|ref|YP_404515.1|
Bacteria	Proteobacteria	Shigella_dysenteriae	SpoT	NCBI	gi|82779141|ref|YP_405490.1|
Bacteria	Proteobacteria	Shigella_flexneri_2a	RelA	NCBI	gi|24114068|ref|NP_708578.1|
Bacteria	Proteobacteria	Shigella_flexneri_2a	SpoT	NCBI	gi|24114920|ref|NP_709430.1|
Bacteria	Proteobacteria	Shigella_flexneri_2a_2457T	RelA	NCBI	gi|30064129|ref|NP_838300.1|
Bacteria	Proteobacteria	Shigella_flexneri_2a_2457T	SpoT	NCBI	gi|30065074|ref|NP_839245.1|
Bacteria	Proteobacteria	Shigella_flexneri_5_8401	RelA	NCBI	gi|110806550|ref|YP_690070.1|
Bacteria	Proteobacteria	Shigella_flexneri_5_8401	SpoT	NCBI	gi|110807672|ref|YP_691192.1|
Bacteria	Proteobacteria	Shigella_sonnei_Ss046	RelA	NCBI	gi|74313356|ref|YP_311775.1|
Bacteria	Proteobacteria	Shigella_sonnei_Ss046	SpoT	NCBI	gi|74314115|ref|YP_312534.1|
Bacteria	Proteobacteria	Silicibacter_TM1040	Rel	NCBI	gi|99082405|ref|YP_614559.1|
Bacteria	Proteobacteria	Sinorhizobium_medicae_WSM419	Rel	NCBI	gi|150395901|ref|YP_001326368.1|
Bacteria	Proteobacteria	Sinorhizobium_meliloti	Rel	NCBI	gi|15964818|ref|NP_385171.1|
Bacteria	Proteobacteria	Sodalis_glossinidius_morsitans	capRel	NCBI	gi|85058913|ref|YP_454615.1|
Bacteria	Proteobacteria	Sodalis_glossinidius_morsitans	RelA	NCBI	gi|85058488|ref|YP_454190.1|
Bacteria	Proteobacteria	Sodalis_glossinidius_morsitans	SpoT	NCBI	gi|85060201|ref|YP_455903.1|
Bacteria	Proteobacteria	Sorangium_cellulosum__So_ce_56_	divSpo	NCBI	gi|162454340|ref|YP_001616707.1|
Bacteria	Proteobacteria	Sorangium_cellulosum__So_ce_56_	Mesh1-L	NCBI	gi|162456348|ref|YP_001618715.1|
Bacteria	Proteobacteria	Sorangium_cellulosum__So_ce_56_	Rel	NCBI	gi|162452118|ref|YP_001614485.1|
Bacteria	Proteobacteria	Sorangium_cellulosum__So_ce_56_	SYNTH	NCBI	gi|162452029|ref|YP_001614396.1|
Bacteria	Proteobacteria	Sphingomonas_wittichii_RW1	paSpo	NCBI	gi|148550946|ref|YP_001260376.1|
Bacteria	Proteobacteria	Sphingomonas_wittichii_RW1	Rel	NCBI	gi|148556429|ref|YP_001264011.1|
Bacteria	Proteobacteria	Sphingopyxis_alaskensis_RB2256	Rel	NCBI	gi|103488154|ref|YP_617715.1|
Bacteria	Proteobacteria	Stenotrophomonas_maltophilia_K279a	pbcSpo	NCBI	gi|190574909|ref|YP_001972754.1|
Bacteria	Proteobacteria	Stenotrophomonas_maltophilia_K279a	RelA	NCBI	gi|190575543|ref|YP_001973388.1|
Bacteria	Proteobacteria	Stenotrophomonas_maltophilia_K279a	SpoT	NCBI	gi|190575689|ref|YP_001973534.1|
Bacteria	Proteobacteria	Stenotrophomonas_maltophilia_R551_3	RelA	NCBI	gi|194366871|ref|YP_002029481.1|
Bacteria	Proteobacteria	Stenotrophomonas_maltophilia_R551_3	SpoT	NCBI	gi|194367030|ref|YP_002029640.1|
Bacteria	Proteobacteria	Sulfurovum_NBC37-1	divRel	NCBI	gi|152993573|ref|YP_001359294.1|
Bacteria	Proteobacteria	Sulfurovum_NBC37-1	Rel	NCBI	gi|152993328|ref|YP_001359049.1|
Bacteria	Proteobacteria	Syntrophobacter_fumaroxidans_MPOB	Mesh1	NCBI	gi|116750979|ref|YP_847666.1|
Bacteria	Proteobacteria	Syntrophobacter_fumaroxidans_MPOB	Rel	NCBI	gi|116749542|ref|YP_846229.1|
Bacteria	Proteobacteria	Syntrophobacter_fumaroxidans_MPOB	RshD	NCBI	gi|116748426|ref|YP_845113.1|
Bacteria	Proteobacteria	Syntrophus_aciditrophicus_SB	fpRel	NCBI	gi|85858629|ref|YP_460831.1|
Bacteria	Proteobacteria	Syntrophus_aciditrophicus_SB	Mesh1-L	NCBI	gi|85859643|ref|YP_461845.1|
Bacteria	Proteobacteria	Syntrophus_aciditrophicus_SB	Rel	NCBI	gi|85859448|ref|YP_461650.1|
Bacteria	Proteobacteria	Syntrophus_aciditrophicus_SB	Rel	NCBI	gi|85859558|ref|YP_461760.1|
Bacteria	Proteobacteria	Teredinibacter_turnerae_T7901	RelA	NCBI	gi|254785342|ref|YP_003072771.1|
Bacteria	Proteobacteria	Teredinibacter_turnerae_T7901	SpoT	NCBI	gi|254784428|ref|YP_003071856.1|
Bacteria	Proteobacteria	Thauera_MZ1T	Mesh1-L	NCBI	gi|217968803|ref|YP_002354037.1|
Bacteria	Proteobacteria	Thauera_MZ1T	RelA	NCBI	gi|217970681|ref|YP_002355915.1|
Bacteria	Proteobacteria	Thauera_MZ1T	SpoT	NCBI	gi|237654663|ref|YP_002890977.1|
Bacteria	Proteobacteria	Thioalkalivibrio_HL_EbGR7	RelA	NCBI	gi|220935281|ref|YP_002514180.1|
Bacteria	Proteobacteria	Thioalkalivibrio_HL_EbGR7	SpoT	NCBI	gi|220936342|ref|YP_002515241.1|
Bacteria	Proteobacteria	Thiobacillus_denitrificans_ATCC_25259	RelA	NCBI	gi|74317776|ref|YP_315516.1|
Bacteria	Proteobacteria	Thiobacillus_denitrificans_ATCC_25259	SpoT	NCBI	gi|74316489|ref|YP_314229.1|
Bacteria	Proteobacteria	Thiomicrospira_crunogena_XCL-2	RelA	NCBI	gi|78485556|ref|YP_391481.1|
Bacteria	Proteobacteria	Thiomicrospira_crunogena_XCL-2	SpoT	NCBI	gi|78486481|ref|YP_392406.1|
Bacteria	Proteobacteria	Thiomicrospira_denitrificans_ATCC_33889	Rel	NCBI	gi|78776918|ref|YP_393233.1|
Bacteria	Proteobacteria	Tolumonas_auensis_DSM_9187	RelA	NCBI	gi|237809484|ref|YP_002893924.1|
Bacteria	Proteobacteria	Tolumonas_auensis_DSM_9187	SpoT	NCBI	gi|237806954|ref|YP_002891394.1|
Bacteria	Proteobacteria	Variovorax_paradoxus_S110	RelA	NCBI	gi|239815569|ref|YP_002944479.1|
Bacteria	Proteobacteria	Variovorax_paradoxus_S110	SpoT	NCBI	gi|239817298|ref|YP_002946208.1|
Bacteria	Proteobacteria	Verminephrobacter_eiseniae_EF01-2	RelA	NCBI	gi|121611280|ref|YP_999087.1|
Bacteria	Proteobacteria	Verminephrobacter_eiseniae_EF01-2	SpoT	NCBI	gi|121611136|ref|YP_998943.1|
Bacteria	Proteobacteria	Vibrio_cholerae	RelA	NCBI	gi|15642447|ref|NP_232080.1|
Bacteria	Proteobacteria	Vibrio_cholerae	RelV	NCBI	gi|15641237|ref|NP_230869.1|
Bacteria	Proteobacteria	Vibrio_cholerae	SpoT	NCBI	gi|15642704|ref|NP_232337.1|
Bacteria	Proteobacteria	Vibrio_cholerae_M66_2	RelA	NCBI	gi|227082572|ref|YP_002811123.1|
Bacteria	Proteobacteria	Vibrio_cholerae_M66_2	RelV	NCBI	gi|227081396|ref|YP_002809947.1|
Bacteria	Proteobacteria	Vibrio_cholerae_M66_2	SpoT	NCBI	gi|227082824|ref|YP_002811375.1|
Bacteria	Proteobacteria	Vibrio_cholerae_MJ_1236	RelA	NCBI	gi|229606994|ref|YP_002877642.1|
Bacteria	Proteobacteria	Vibrio_cholerae_MJ_1236	RelV	NCBI	gi|229608204|ref|YP_002878852.1|
Bacteria	Proteobacteria	Vibrio_cholerae_MJ_1236	SpoT	NCBI	gi|229606748|ref|YP_002877396.1|
Bacteria	Proteobacteria	Vibrio_cholerae_O395	RelA	NCBI	gi|147673921|ref|YP_001217953.1|
Bacteria	Proteobacteria	Vibrio_cholerae_O395	RelV	NCBI	gi|147674214|ref|YP_001216793.1|
Bacteria	Proteobacteria	Vibrio_cholerae_O395	SpoT	NCBI	gi|147675346|ref|YP_001218198.1|
Bacteria	Proteobacteria	Vibrio_Ex25	RelA	NCBI	gi|262393277|ref|YP_003285131.1|
Bacteria	Proteobacteria	Vibrio_Ex25	RelV	NCBI	gi|262394473|ref|YP_003286327.1|
Bacteria	Proteobacteria	Vibrio_Ex25	SpoT	NCBI	gi|262392638|ref|YP_003284492.1|
Bacteria	Proteobacteria	Vibrio_fischeri_ES114	RelA	NCBI	gi|59712687|ref|YP_205463.1|
Bacteria	Proteobacteria	Vibrio_fischeri_ES114	RelV	NCBI	gi|59712335|ref|YP_205111.1|
Bacteria	Proteobacteria	Vibrio_fischeri_ES114	SpoT	NCBI	gi|59710711|ref|YP_203487.1|
Bacteria	Proteobacteria	Vibrio_fischeri_MJ11	RelA	NCBI	gi|197335820|ref|YP_002156879.1|
Bacteria	Proteobacteria	Vibrio_fischeri_MJ11	RelV	NCBI	gi|197335467|ref|YP_002156550.1|
Bacteria	Proteobacteria	Vibrio_fischeri_MJ11	SpoT	NCBI	gi|197333966|ref|YP_002154873.1|
Bacteria	Proteobacteria	Vibrio_harveyi_ATCC_BAA-1116	RelA	NCBI	gi|156975784|ref|YP_001446691.1|
Bacteria	Proteobacteria	Vibrio_harveyi_ATCC_BAA-1116	RelV	NCBI	gi|156974398|ref|YP_001445305.1|
Bacteria	Proteobacteria	Vibrio_harveyi_ATCC_BAA-1116	SpoT	NCBI	gi|156972949|ref|YP_001443856.1|
Bacteria	Proteobacteria	Vibrio_parahaemolyticus	RelA	NCBI	gi|28899338|ref|NP_798943.1|
Bacteria	Proteobacteria	Vibrio_parahaemolyticus	RelV	NCBI	gi|28898069|ref|NP_797674.1|
Bacteria	Proteobacteria	Vibrio_parahaemolyticus	SpoT	NCBI	gi|28896933|ref|NP_796538.1|
Bacteria	Proteobacteria	Vibrio_splendidus_LGP32	RelA	NCBI	gi|218710561|ref|YP_002418182.1|
Bacteria	Proteobacteria	Vibrio_splendidus_LGP32	RelV	NCBI	gi|218709709|ref|YP_002417330.1|
Bacteria	Proteobacteria	Vibrio_splendidus_LGP32	SpoT	NCBI	gi|218708222|ref|YP_002415843.1|
Bacteria	Proteobacteria	Vibrio_vulnificus_CMCP6	divRel	NCBI	gi|27365814|ref|NP_761342.1|
Bacteria	Proteobacteria	Vibrio_vulnificus_CMCP6	RelA	NCBI	gi|27364944|ref|NP_760472.1|	this sequence has been updated to longer prediction (gi|319999223|gb|AAO09999.2|)
Bacteria	Proteobacteria	Vibrio_vulnificus_CMCP6	RelV	NCBI	gi|27365695|ref|NP_761223.1|
Bacteria	Proteobacteria	Vibrio_vulnificus_CMCP6	SpoT	NCBI	gi|27364300|ref|NP_759828.1|
Bacteria	Proteobacteria	Vibrio_vulnificus_YJ016	capRel	NCBI	gi|37675975|ref|NP_936371.1|
Bacteria	Proteobacteria	Vibrio_vulnificus_YJ016	RelA	NCBI	gi|37681005|ref|NP_935614.1|
Bacteria	Proteobacteria	Vibrio_vulnificus_YJ016	RelV	NCBI	gi|37680149|ref|NP_934758.1|
Bacteria	Proteobacteria	Vibrio_vulnificus_YJ016	SpoT	NCBI	gi|37678425|ref|NP_933034.1|
Bacteria	Proteobacteria	Wolinella_succinogenes	Rel	NCBI	gi|34556681|ref|NP_906496.1|
Bacteria	Proteobacteria	Xanthobacter_autotrophicus_Py2	Mesh1	NCBI	gi|154245595|ref|YP_001416553.1|
Bacteria	Proteobacteria	Xanthobacter_autotrophicus_Py2	Rel	NCBI	gi|154247800|ref|YP_001418758.1|
Bacteria	Proteobacteria	Xanthomonas_campestris_8004	Mesh1-L	NCBI	gi|66769464|ref|YP_244226.1|
Bacteria	Proteobacteria	Xanthomonas_campestris_8004	RelA	NCBI	gi|66767501|ref|YP_242263.1|
Bacteria	Proteobacteria	Xanthomonas_campestris_8004	SpoT	NCBI	gi|66767288|ref|YP_242050.1|
Bacteria	Proteobacteria	Xanthomonas_campestris_ATCC_33913	Mesh1-L	NCBI	gi|21230545|ref|NP_636462.1|
Bacteria	Proteobacteria	Xanthomonas_campestris_ATCC_33913	RelA	NCBI	gi|21232367|ref|NP_638284.1|
Bacteria	Proteobacteria	Xanthomonas_campestris_ATCC_33913	SpoT	NCBI	gi|21232676|ref|NP_638593.1|
Bacteria	Proteobacteria	Xanthomonas_campestris_B100	Mesh1-L	NCBI	gi|188992653|ref|YP_001904663.1|
Bacteria	Proteobacteria	Xanthomonas_campestris_B100	RelA	NCBI	gi|188990613|ref|YP_001902623.1|
Bacteria	Proteobacteria	Xanthomonas_campestris_B100	SpoT	NCBI	gi|188990333|ref|YP_001902343.1|
Bacteria	Proteobacteria	Xanthomonas_campestris_vesicatoria_85-10	Mesh1-L	NCBI	gi|78046767|ref|YP_362942.1|
Bacteria	Proteobacteria	Xanthomonas_campestris_vesicatoria_85-10	RelA	NCBI	gi|78048800|ref|YP_364975.1|
Bacteria	Proteobacteria	Xanthomonas_campestris_vesicatoria_85-10	SpoT	NCBI	gi|78049066|ref|YP_365241.1|
Bacteria	Proteobacteria	Xanthomonas_citri	Mesh1-L	NCBI	gi|21241939|ref|NP_641521.1|
Bacteria	Proteobacteria	Xanthomonas_citri	RelA	NCBI	gi|21243840|ref|NP_643422.1|
Bacteria	Proteobacteria	Xanthomonas_citri	SpoT	NCBI	gi|21244118|ref|NP_643700.1|
Bacteria	Proteobacteria	Xanthomonas_oryzae_KACC10331	RelA	NCBI	gi|58581359|ref|YP_200375.1|
Bacteria	Proteobacteria	Xanthomonas_oryzae_KACC10331	SpoT	NCBI	gi|58580772|ref|YP_199788.1|
Bacteria	Proteobacteria	Xanthomonas_oryzae_MAFF_311018	RelA	NCBI	gi|84623294|ref|YP_450666.1|
Bacteria	Proteobacteria	Xanthomonas_oryzae_MAFF_311018	SpoT	NCBI	gi|84622703|ref|YP_450075.1|
Bacteria	Proteobacteria	Xanthomonas_oryzae_PXO99A	RelA	NCBI	gi|188577401|ref|YP_001914330.1|
Bacteria	Proteobacteria	Xanthomonas_oryzae_PXO99A	SpoT	NCBI	gi|188578258|ref|YP_001915187.1|
Bacteria	Proteobacteria	Xylella_fastidiosa	RelA	NCBI	gi|15837917|ref|NP_298605.1|
Bacteria	Proteobacteria	Xylella_fastidiosa	SpoT	NCBI	gi|15836954|ref|NP_297642.1|
Bacteria	Proteobacteria	Xylella_fastidiosa_M12	RelA	NCBI	gi|170729869|ref|YP_001775302.1|
Bacteria	Proteobacteria	Xylella_fastidiosa_M12	SpoT	NCBI	gi|170730953|ref|YP_001776386.1|
Bacteria	Proteobacteria	Xylella_fastidiosa_M23	RelA	NCBI	gi|182681151|ref|YP_001829311.1|
Bacteria	Proteobacteria	Xylella_fastidiosa_M23	SpoT	NCBI	gi|182682317|ref|YP_001830477.1|
Bacteria	Proteobacteria	Xylella_fastidiosa_Temecula1	RelA	NCBI	gi|28198473|ref|NP_778787.1|
Bacteria	Proteobacteria	Xylella_fastidiosa_Temecula1	SpoT	NCBI	gi|28199582|ref|NP_779896.1|
Bacteria	Proteobacteria	Yersinia_enterocolitica_8081	gRel	NCBI	gi|123443653|ref|YP_001007624.1|
Bacteria	Proteobacteria	Yersinia_enterocolitica_8081	RelA	NCBI	gi|123441099|ref|YP_001005088.1|
Bacteria	Proteobacteria	Yersinia_enterocolitica_8081	SpoT	NCBI	gi|123440447|ref|YP_001004441.1|
Bacteria	Proteobacteria	Yersinia_pestis_Angola	RelA	NCBI	gi|162418825|ref|YP_001605545.1|
Bacteria	Proteobacteria	Yersinia_pestis_Angola	SpoT	NCBI	gi|162419160|ref|YP_001604684.1|
Bacteria	Proteobacteria	Yersinia_pestis_Antiqua	RelA	NCBI	gi|108808868|ref|YP_652784.1|
Bacteria	Proteobacteria	Yersinia_pestis_Antiqua	SpoT	NCBI	gi|108809495|ref|YP_653411.1|
Bacteria	Proteobacteria	Yersinia_pestis_biovar_Microtus_91001	RelA	NCBI	gi|45440165|ref|NP_991704.1|
Bacteria	Proteobacteria	Yersinia_pestis_biovar_Microtus_91001	SpoT	NCBI	gi|45439904|ref|NP_991443.1|
Bacteria	Proteobacteria	Yersinia_pestis_CO92	RelA	NCBI	gi|218930397|ref|YP_002348272.1|
Bacteria	Proteobacteria	Yersinia_pestis_CO92	SpoT	NCBI	gi|218927259|ref|YP_002345134.1|
Bacteria	Proteobacteria	Yersinia_pestis_KIM_10	RelA	NCBI	gi|22124724|ref|NP_668147.1|
Bacteria	Proteobacteria	Yersinia_pestis_KIM_10	SpoT	NCBI	gi|22124023|ref|NP_667446.1|
Bacteria	Proteobacteria	Yersinia_pestis_Nepal516	RelA	NCBI	gi|108810878|ref|YP_646645.1|
Bacteria	Proteobacteria	Yersinia_pestis_Nepal516	SpoT	NCBI	gi|108813972|ref|YP_649739.1|
Bacteria	Proteobacteria	Yersinia_pestis_Pestoides_F	RelA	NCBI	gi|145600237|ref|YP_001164313.1|
Bacteria	Proteobacteria	Yersinia_pestis_Pestoides_F	SpoT	NCBI	gi|145601107|ref|YP_001165183.1|
Bacteria	Proteobacteria	Yersinia_pseudotuberculosis_IP32953	RelA	NCBI	gi|51595101|ref|YP_069292.1|
Bacteria	Proteobacteria	Yersinia_pseudotuberculosis_IP32953	SpoT	NCBI	gi|51594393|ref|YP_068584.1|
Bacteria	Proteobacteria	Yersinia_pseudotuberculosis_IP_31758	RelA	NCBI	gi|153949337|ref|YP_001402276.1|
Bacteria	Proteobacteria	Yersinia_pseudotuberculosis_IP_31758	SpoT	NCBI	gi|153950503|ref|YP_001399040.1|
Bacteria	Proteobacteria	Yersinia_pseudotuberculosis_PB1_	RelA	NCBI	gi|186894114|ref|YP_001871226.1|
Bacteria	Proteobacteria	Yersinia_pseudotuberculosis_PB1_	SpoT	NCBI	gi|186893380|ref|YP_001870492.1|
Bacteria	Proteobacteria	Yersinia_pseudotuberculosis_YPIII	RelA	NCBI	gi|170025664|ref|YP_001722169.1|
Bacteria	Proteobacteria	Yersinia_pseudotuberculosis_YPIII	SpoT	NCBI	gi|170026385|ref|YP_001722890.1|
Bacteria	Proteobacteria	Zymomonas_mobilis_NCIMB_11163	Rel	NCBI	gi|260753344|ref|YP_003226237.1|
Bacteria	Proteobacteria	Zymomonas_mobilis_ZM4	Rel	NCBI	gi|56550982|ref|YP_161821.1|
Bacteria	Spirochaetes	Borrelia_afzelii_PKo	Rel	NCBI	gi|111115020|ref|YP_709638.1|
Bacteria	Spirochaetes	Borrelia_burgdorferi	Rel	NCBI	gi|15594543|ref|NP_212332.1|
Bacteria	Spirochaetes	Borrelia_burgdorferi_ZS7	Rel	NCBI	gi|218249436|ref|YP_002374725.1|
Bacteria	Spirochaetes	Borrelia_duttonii_Ly	Rel	NCBI	gi|203284118|ref|YP_002221858.1|
Bacteria	Spirochaetes	Borrelia_garinii_PBi	Rel	NCBI	gi|51598458|ref|YP_072646.1|
Bacteria	Spirochaetes	Borrelia_hermsii_DAH	Rel	NCBI	gi|187918071|ref|YP_001883634.1|
Bacteria	Spirochaetes	Borrelia_recurrentis_A1	Rel	NCBI	gi|203287656|ref|YP_002222671.1|
Bacteria	Spirochaetes	Borrelia_turicatae_91E135	Rel	NCBI	gi|119952995|ref|YP_945204.1|
Bacteria	Spirochaetes	Leptospira_biflexa_serovar_Patoc__Patoc_1__Ames_	Rel	NCBI	gi|189911774|ref|YP_001963329.1|
Bacteria	Spirochaetes	Leptospira_borgpetersenii_serovar_Hardjo-bovis_JB197	Rel	NCBI	gi|116330538|ref|YP_800256.1|
Bacteria	Spirochaetes	Leptospira_borgpetersenii_serovar_Hardjo-bovis_L550	Rel	NCBI	gi|116328856|ref|YP_798576.1|
Bacteria	Spirochaetes	Leptospira_interrogans_serovar_Copenhageni	Rel	NCBI	gi|45656898|ref|YP_000984.1|
Bacteria	Spirochaetes	Leptospira_interrogans_serovar_Lai	Rel	NCBI	gi|24215784|ref|NP_713265.1|
Bacteria	Spirochaetes	Treponema_denticola_ATCC_35405	divRel	NCBI	gi|42527217|ref|NP_972315.1|
Bacteria	Spirochaetes	Treponema_denticola_ATCC_35405	Rel	NCBI	gi|42527196|ref|NP_972294.1|
Bacteria	Tenericutes	Acholeplasma_laidlawii_PG_8A	Rel	NCBI	gi|162447686|ref|YP_001620818.1|
Bacteria	Tenericutes	Aster_yellows_witches-broom_phytoplasma_AYWB	Rel	NCBI	gi|85057876|ref|YP_456792.1|
Bacteria	Tenericutes	Candidatus_Phytoplasma_australiense	Rel	NCBI	gi|197294785|ref|YP_001799326.1|
Bacteria	Tenericutes	Candidatus_Phytoplasma_mali	Rel	NCBI	gi|194246579|ref|YP_002004218.1|
Bacteria	Tenericutes	Mesoplasma_florum_L1	Rel	NCBI	gi|50365094|ref|YP_053519.1|
Bacteria	Tenericutes	Mycoplasma_capricolum_ATCC_27343	Rel	NCBI	gi|83319815|ref|YP_424469.1|
Bacteria	Tenericutes	Mycoplasma_gallisepticum	Rel	NCBI	gi|31544390|ref|NP_852968.1|
Bacteria	Tenericutes	Mycoplasma_genitalium	Rel	NCBI	gi|12045134|ref|NP_072945.1|
Bacteria	Tenericutes	Mycoplasma_mycoides	Rel	NCBI	gi|42561010|ref|NP_975461.1|
Bacteria	Tenericutes	Mycoplasma_penetrans	Rel	NCBI	gi|26553980|ref|NP_757914.1|
Bacteria	Tenericutes	Mycoplasma_pneumoniae	Rel	NCBI	gi|13508136|ref|NP_110085.1|
Bacteria	Tenericutes	Onion_yellows_phytoplasma	Rel	NCBI	gi|39938612|ref|NP_950378.1|
Bacteria	Tenericutes	Ureaplasma_parvum_serovar_3_ATCC_27815	Rel	NCBI	gi|170762274|ref|YP_001752367.1|
Bacteria	Tenericutes	Ureaplasma_urealyticum	Rel	NCBI	gi|13357843|ref|NP_078117.1|
Bacteria	Tenericutes	Ureaplasma_urealyticum_serovar_10_ATCC_33699	Rel	NCBI	gi|209554419|ref|YP_002284684.1|
Bacteria	Thermotogae	Fervidobacterium_nodosum_Rt17-B1	Rel	NCBI	gi|154249763|ref|YP_001410588.1|
Bacteria	Thermotogae	Kosmotoga_olearia_TBF_19_5_1	Rel	NCBI	gi|239618318|ref|YP_002941640.1|
Bacteria	Thermotogae	Petrotoga_mobilis_SJ95	Rel	NCBI	gi|160903362|ref|YP_001568943.1|
Bacteria	Thermotogae	Thermosipho_africanus_TCF52B	Rel	NCBI	gi|217077717|ref|YP_002335435.1|
Bacteria	Thermotogae	Thermosipho_melanesiensis_BI429	Rel	NCBI	gi|150021196|ref|YP_001306550.1|
Bacteria	Thermotogae	Thermotoga_lettingae_TMO	Rel	NCBI	gi|157363552|ref|YP_001470319.1|
Bacteria	Thermotogae	Thermotoga_maritima	Rel	NCBI	gi|15643492|ref|NP_228538.1|
Bacteria	Thermotogae	Thermotoga_neapolitana_DSM_4359	Rel	NCBI	gi|222100829|ref|YP_002535397.1|
Bacteria	Thermotogae	Thermotoga_petrophila_RKU-1	Rel	NCBI	gi|148269345|ref|YP_001243805.1|
Bacteria	Thermotogae	Thermotoga_RQ2	Rel	NCBI	gi|170288003|ref|YP_001738241.1|
Eukaryota	Annelida	Capitella_sp	Mesh1	JGI	jgi|Capca1|222957|estExt_fgenesh1_pg.C_30076
Eukaryota	Annelida	Capitella_sp	RelA	JGI	jgi|Capca1|207981|fgenesh1_pg.C_scaffold_39286000001
Eukaryota	Annelida	Capitella_sp	SpoT	JGI	jgi|Capca1|49885|gw1.31254.1.1
Eukaryota	Annelida	Helobdella_robusta	Mesh1	JGI	jgi|Helro1|158127
Eukaryota	Arthropoda	Anopheles_gambiae	Mesh1	NCBI	gi|118786213|ref|XP_315226.3|
Eukaryota	Arthropoda	Daphnia_pulex	Mesh1	JGI	jgi|Dappu1|308647|PASA_GEN_8300014
Eukaryota	Arthropoda	Drosophila_melanogaster	Mesh1	NCBI	gi|24650996|ref|NP_651682.1|
Eukaryota	Ascomycota	Aspergillus_fumigatus	divRel	NCBI	gi|66853242|gb|EAL93566.1|
Eukaryota	Ascomycota	Aspergillus_fumigatus	divRel	NCBI	gi|71001846|ref|XP_755604.1|
Eukaryota	Ascomycota	Aspergillus_nidulans_FGSC_A4	divRel	NCBI	gi|67541903|ref|XP_664719.1|
Eukaryota	Ascomycota	Cryptococcus_neoformans_var_JEC21	Mesh1	NCBI	gi|58267028|ref|XP_570670.1|
Eukaryota	Ascomycota	Gibberella_zeae	divRel	NCBI	gi|46127771|ref|XP_388439.1|
Eukaryota	Ascomycota	Gibberella_zeae	divRel	NCBI	gi|46117560|ref|XP_384798.1|
Eukaryota	Ascomycota	Gibberella_zeae	divRel	NCBI	gi|46120424|ref|XP_385035.1|
Eukaryota	Ascomycota	Gibberella_zeae_PH-1	divRel	NCBI	gi|46127771|ref|XP_388439.1|
Eukaryota	Ascomycota	Gibberella_zeae_PH-1	divRel	NCBI	gi|46117560|ref|XP_384798.1|
Eukaryota	Ascomycota	Gibberella_zeae_PH-1	divRel	NCBI	gi|46120424|ref|XP_385035.1|
Eukaryota	Bacillariophyta	Phaeodactylum_tricornutum	divRel	JGI	jgi|Phatr2|49781|estExt_fgenesh1_pg.C_chr_240089
Eukaryota	Bacillariophyta	Phaeodactylum_tricornutum	Rsh1	JGI	jgi|Phatr2|11099|e_gw1.4.37.1
Eukaryota	Bacillariophyta	Phaeodactylum_tricornutum	Rsh1	JGI	jgi|Phatr2|33947|fgenesh1_pg.C_chr_4000302
Eukaryota	Bacillariophyta	Thalassiosira_pseudonana	Rel	JGI	jgi|Thaps3|37596|e_gw1.15.19.1
Eukaryota	Bacillariophyta	Thalassiosira_pseudonana	Rsh1	JGI	jgi|Thaps3|33039|e_gw1.3.68.1
Eukaryota	Bacillariophyta	Thalassiosira_pseudonana	Rsh1	JGI	jgi|Thaps3|263925|thaps1_ua_kg.chr_12000076
Eukaryota	Bacillariophyta	Thalassiosira_pseudonana	Rsh1	JGI	jgi|Thaps3|261615|thaps1_ua_kg.chr_2000439
Eukaryota	Chlorophyta	Chlamydomonas_reinhardtii	Rsh2	JGI	jgi|Chlre4|419232|pasa_Sanger_mRNA23263.1
Eukaryota	Chlorophyta	Chlamydomonas_reinhardtii	Rsh4	JGI	jgi|Chlre4|398464|pasa_Sanger_mRNA34338
Eukaryota	Chlorophyta	Chlorella_sp	Rsh1	JGI	jgi|ChlNC64A_1|59198|estExt_fgenesh3_pg.C_280068
Eukaryota	Chlorophyta	Chlorella_sp	Rsh2	JGI	jgi|ChlNC64A_1|143495|IGS.gm_6_00069
Eukaryota	Chlorophyta	Chlorella_sp	Rsh3	JGI	jgi|ChlNC64A_1|59199|estExt_fgenesh3_pg.C_280069
Eukaryota	Chlorophyta	Chlorella_sp	Rsh4	JGI	jgi|ChlNC64A_1|133184|IGS.gm_1_00320
Eukaryota	Chlorophyta	Chlorella_vulgaris	Rsh1	JGI	jgi|Chlvu1|45147|estExt_Genewise1Plus.C_200326
Eukaryota	Chlorophyta	Chlorella_vulgaris	Rsh2	JGI	jgi|Chlvu1|84430|estExt_fgeneshCV_pg.C_200184
Eukaryota	Chlorophyta	Chlorella_vulgaris	Rsh3	JGI	jgi|Chlvu1|76673|fgeneshCV_pg.C_scaffold_20000029
Eukaryota	Chlorophyta	Ostreococcus_lucimarinus	Rsh1	JGI	jgi|Ost9901_3|31932|eugene.0500010469
Eukaryota	Chlorophyta	Ostreococcus_lucimarinus	Rsh2	JGI	jgi|Ost9901_3|36495|e_gwEuk.2.93.1
Eukaryota	Chlorophyta	Ostreococcus_lucimarinus	Rsh3	JGI	jgi|Ost9901_3|25333|estExt_fgenesh1_pg.C_Chr_120175
Eukaryota	Chlorophyta	Ostreococcus_lucimarinus	Rsh4	JGI	jgi|Ost9901_3|34045|e_gwEuk.3.117.1
Eukaryota	Chlorophyta	Ostreococcus_sp	Rsh1	JGI	jgi|OstRCC809_2|57321|fgenesh1_pm.chr_5_#_390
Eukaryota	Chlorophyta	Ostreococcus_sp	Rsh2	JGI	jgi|OstRCC809_2|29162|e_gw1.2.153.1
Eukaryota	Chlorophyta	Ostreococcus_sp	Rsh3	JGI	jgi|OstRCC809_2|39177|e_gw1.12.482.1
Eukaryota	Chlorophyta	Ostreococcus_sp	Rsh4	JGI	jgi|OstRCC809_2|56409|fgenesh1_pm.chr_3_#_139
[truncated: 78 more rows]
